# Supplementary material for: IL7R remodels immunosuppression tumor microenvironment and promotes macrophage polarization by regulating NF-κB/CXCL1 axis in ovarian cancer
Source: Cell Death Dis. 2025 Dec 8;17(1):95. doi: 10.1038/s41419-025-08312-6 (PMC12830660; doi:10.1038/s41419-025-08312-6)
Supplement: Supplementary file 11 — Supplementary Table S1 [file 41419_2025_8312_MOESM11_ESM.xlsx]

## Sheet: Sheet1
Table S1: Clinical and pathological characteristics of patients
The number of		FIGO
patients	Age	Stage	Pathology
5	40-60	I-II	High-grade serous ovarian cancer
5	60-80	I-II	High-grade serous ovarian cancer
2	< 40	III-IV	High-grade serous ovarian cancer
47	40-60	III-IV	High-grade serous ovarian cancer
41	60-80	III-IV	High-grade serous ovarian cancer
2	< 40	I-II	Ovarian endometrioid adenocarcinoma
1	60-80	I-II	Ovarian endometrioid adenocarcinoma
1	< 40	I-II	SMARCA4-deficient undifferentiated ovarian sarcoma
1	40-60	I-II	Ovarian clear cell carcinoma
1	60-80	I-II	Ovarian clear cell carcinoma
1	60-80	I-II	Serous ovarian cystadenocarcinoma
1	40-60	I-II	Moderately differentiated ovarian adenocarcinoma
1	60-80	I-II	varian borderline mucinous cystadenoma
1	40-60	I-II	Undifferentiated ovarian carcinoma
1	40-60	I-II	Ovarian serous borderline tumor
1	40-60	I-II	Granulosa cell tumor
1	40-60		Mature cystic teratoma
1	40-60		Theca fibroma
1	40-60		Ovarian simple cyst
Table S1: Clinical and pathological characteristics of ELISA patients
The number of		FIGO
patients	Age	Stage	Pathology
3	40-60	I-II	High-grade serous ovarian cancer
6	40-60	III-IV	High-grade serous ovarian cancer
2	60-80	III-IV	High-grade serous ovarian cancer
5	< 40		Mature Cystic Teratoma
2	40-60		Mucinous Cystadenoma
