# Supplementary material for: IL7R remodels immunosuppression tumor microenvironment and promotes macrophage polarization by regulating NF-κB/CXCL1 axis in ovarian cancer
Source: Cell Death Dis. 2025 Dec 8;17(1):95. doi: 10.1038/s41419-025-08312-6 (PMC12830660; doi:10.1038/s41419-025-08312-6)
Supplement: Supplementary file 12 — Supplementary Table S2 [file 41419_2025_8312_MOESM12_ESM.xlsx]

## Sheet: Sheet1
marker	IL-7R	IL-7	CD8	CD86	CD19	CD206
1	12	6	4	16	12	6
2	12	1	4	16	12	9
3	16	1	4	8	6	6
4	16	9	4	16	9	9
5	4	2	4	6	12	6
6	6	1	8	9	12	4
7	12	1	12	9	12	2
8	12	2	8	9	6	6
9	1	1	4	9	8	4
10	12	2	12	4	6	4
11	16	1	8	9	16	9
12	16	1	16	2	16	12
13	16	2	16	6	16	16
14	16	2	4	6	12	6
15	8	1	8	9	12	4
16	16	2	4	4	12	16
17	16	1	3	12	12	6
18	16	4	6	9	16	9
19	12	1	4	16	2	6
20	12	4	4	16	6	6
21	6	3	3	1	1	8
22	12	2	3	9	9	4
23	16	1	3	9	1	2
24	6	1	0	2	1	2
25	12	1	4	1	4	4
26	12	6	6	9	9	9
27	16	1	4	4	1	2
28	6	6	8	1	1	6
29	9	2	4	1	6	6
30	12	6	1	1	9	6
31	12	1	1	2	1	4
32	12	4	6	6	4	9
33	3	1	0	0	0	0
34	12	2	4	1	4	6
35	16	1	4	2	4	4
36	16	2	6	0	4	9
37	8	1	6	6	1	4
38	6	4	9	16	3	9
39	6	1	1	9	1	2
40	9	2	4	4	1	4
41	12	2	4	4	3	6
42	4	2	8	4	6	4
43	16	2	6	4	1	6
44	9	1	6	4	8	4
45	12	2	6	9	1	6
46	16	1	6	2	3	6
47	9	1	4	6	1	6
48	12	2	6	4	1	4
49	16	3	12	2	6	6
50	16	2	6	2	1	4
51	16	2	3	1	1	6
52	12	2	6	2	1	6
53	9	1	1	9	1	2
54	12	1	1	1	1	6
55	6	9	6	12	4	9
56	12	6	4	16	2	4
57	16	6	6	9	3	9
58	4	2	4	2	2	6
59	8	1	1	1	1	6
60	12	1	4	4	1	4
61	8	1	8	2	1	3
62	3	1	8	1	6	4
63	16	1	1	12	3	12
64	8	1	8	2	3	4
65	16	2	1	4	1	6
66	16	2	4	6	1	9
67	6	1	3	4	1	2
68	6	2	6	12	1	6
69	12	2	4	4	2	4
70	12	2	6	4	1	6
71	8	1	12	1	1	6
72	12	1	1	2	2	4
73	6	6	4	9	9	12
74	8	4	3	16	1	8
75	8	6	4	9	1	6
76	8	6	1	4	1	6
77	9	4	3	9	1	6
78	12	1	3	1	1	6
79	12	2	4	4	4	6
80	12	1	2	4	2	6
81	12	1	4	4	2	4
82	9	1	4	4	1	6
83	16	2	2	4	9	12
84	16	1	4	12	2	4
85	16	2	8	1	4	12
86	6	1	4	2	4	4
87	9	2	12	2	3	9
88	16	6	6	4	1	9
89	16	2	4	9	6	6
90	8	1	6	1	2	1
91	6	6	4	12	2	4
92	3	4	1	16	2	4
93	8	4	4	6	2	4
94	12	4	4	6	4	8
95	12	1	4	2	2	6
96	3	1	1	2	2	4
97	12	1	1	4	2	4
98	12	1	1	4	1	6
99	8	1	1	1	8	4
100	9	1	9	2	6	6
101	9	1	9	2	6	6
102	4	2	6	9	4	8
103	8	1	12	1	4	8
104	12	1	12	4	4	6
105	9	1	0	2	2	3
106	9	1	3	2	2	6
107	12	1	8	1	2	4
108	16	2	1	9	12	4
109	12	9	6	12	12	9
110	12	9	4	16	12	6
111	9	4	4	6	4	6
112	12	6	4	6	1	8
113	16	2	3	1	1	8
114	16	4	3	1	2	8
115	16	2	3	1	2	8
116	4	1	3	1	4	6
117	4	1	4	1	4	6
118	9	2	6	1	2	6
119	6	2	8	1	3	6
120	1	4	1	6	6	6
121	1	1	1	2	6	3
122	12	1	8	6	6	9
123	9	1	8	4	6	6
124	16	1	4	9	4	9
125	16	1	1	1	1	9
126	16	4	3	6	6	6
127	4	12	4	16	12	12
128	6	4	8	16	12	9
129	9	2	1	6	2	3
130	16	9	2	9	6	6
131	9	1	1	9	4	4
132	8	6	9	9	12	9
133	8	2	12	4	12	12
134	9	1	3	4	1	6
135	6	1	1	6	1	8
136	6	4	8	9	6	12
137	8	4	4	1	6	12
138	12	8	8	16	9	16
139	8	1	1	0	1	6
140	6	4	4	2	6	9
141	2	1	3	2	1	6
142	1	1	1	1	1	1
143	16	1	6	1	3	2
144	16	1	1	1	6	6
145	6	2	1	12	12	4
146	6	2	3	16	3	4
147	6	4	8	12	4	6
148	8	6	8	12	8	9
149	8	6	3	16	8	12
150	4	1	3	1	2	3
151	12	1	1	2	3	4
152	12	1	1	2	1	3
153	12	1	8	4	4	8
154	9	2	2	1	1	3
155	4	1	2	4	2	4
156	2	2	4	2	12	6
157	12	1	3	1	6	6
158	4	1	1	1	8	2
159	4	1	4	2	6	4
160	16	1	2	1	4	12
161	12	1	2	1	6	4
162	16	1	3	1	12	12
163	4	4	6	16	12	9
164	12	6	6	16	16	9
165	9	4	6	9	16	9
166	8	4	6	4	6	4
167	9	4	4	2	6	4
168	4	1	8	12	9	9
169	5	1	8	6	12	9
170	6	1	8	2	6	4
171	1	1	8	9	6	6
172	8	6	1	2	1	2
173	12	4	2	6	6	6
174	16	1	12	16	16	12
