# Supplementary material for: IL7R remodels immunosuppression tumor microenvironment and promotes macrophage polarization by regulating NF-κB/CXCL1 axis in ovarian cancer
Source: Cell Death Dis. 2025 Dec 8;17(1):95. doi: 10.1038/s41419-025-08312-6 (PMC12830660; doi:10.1038/s41419-025-08312-6)
Supplement: Supplementary file 13 — Supplementary Table S3 [file 41419_2025_8312_MOESM13_ESM.xlsx]

## Sheet: Sheet1
label	p_val	avg_log2FC
Hspa8	2.3067412233006e-171	-1.61338
Igkc	3.06786095614576e-157	-12.1717
Ly6e	1.48081075471126e-153	-2.01935
Ly6a	1.57659067702976e-139	-6.40753
Ifi27l2a	9.42831809406464e-131	-2.33765
Cd74	2.74335654935006e-123	-1.8754
Lgals1	1.09539637787117e-119	1.78658859004035
H2-Eb1	1.81820844367062e-118	-1.92155
Fosb	2.18451151778542e-118	-2.50893
H2-Aa	6.00565411307406e-118	-1.89321
H2-Ab1	3.23575675716131e-115	-1.94863
Il1b	1.22650516827003e-114	-4.58944
Irf7	8.00329197863156e-111	-3.97232
Atf3	6.82755600851325e-105	-1.91032
Ifitm3	2.40449832181093e-99	-2.10607
B2m	6.99273623464486e-99	-0.705244
H2-K1	5.95123174548661e-98	-0.959925
Nr4a1	1.17239404884904e-95	-3.39769
Ccl4	1.78325004375738e-95	-2.43349
Ms4a4c	2.37935946510961e-94	-3.73858
Egr1	7.0121702835261e-91	-2.33146
Fos	1.54405898415751e-89	-1.22435
Btg2	4.60223771547757e-89	-1.78955
Isg15	1.26410433754276e-87	-3.67508
Pmaip1	7.55291294529888e-85	-3.56013
Plbd1	1.14470845748985e-84	-1.82023
Hspa1a	3.74681380600654e-82	-3.32009
Fcrls	7.27711309459488e-82	2.01584978784304
Gm40271	3.71717207011631e-81	-2.09304
Hexb	3.12710499692415e-80	1.23489949882349
Rtp4	3.72049787345137e-80	-2.64083
Gapdh	8.20478025654531e-80	1.86001626752636
Ifi209	1.14520836873067e-78	-2.79071
H2-Q7	2.92772953860574e-77	-1.88245
Eno1	2.48020456712343e-76	2.71571737272858
Acp5	4.71813929385213e-76	-3.80194
Klf2	2.18147672575549e-70	-1.88769
Ccrl2	2.70481900839991e-70	-1.99072
Oasl2	7.5832052507999e-69	-2.55164
Ifi213	2.93505311342463e-68	-3.73219
Dnaja1	1.83771272991241e-67	-1.46098
Rpl24	3.7347296613967e-67	-1.07037
Ccl3	6.17198655690481e-67	-1.95985
Ctsd	1.599396118469e-66	1.58022579961254
Jund	1.78432143097713e-66	-1.24954
Zbp1	1.50024114414149e-65	-2.98465
Ifit3	1.72767110159683e-65	-2.92345
Dusp2	5.6531917949463e-64	-4.82916
Ifi211	2.78621587623592e-63	-2.48572
Aldoa	3.27100462147294e-63	2.12600866335116
Cd9	1.57537995916497e-62	1.80685669635688
Oasl1	2.51340513773189e-62	-4.69696
Nfkbiz	6.18451001760121e-62	-1.2959
Egln3	3.00039209223683e-61	4.63695698720345
Ifi203	9.65896522958767e-61	-1.81068
Cd83	1.45445624459442e-60	-1.30133
Dusp1	8.74981066117929e-60	-0.983752
Bnip3	8.9462510048945e-60	3.73126053100775
Pmp22	1.12575077617312e-59	2.31305904258187
Ifit2	1.14720070674318e-59	-3.03097
Gm42418	1.61225600718553e-59	1.27440549367295
H2-T23	2.03940374732791e-59	-1.18997
Ifi206	1.10178143026656e-58	-3.61812
Pf4	1.63003736367844e-58	2.47708792558023
H2-D1	1.99553266387834e-58	-0.624293
Klf6	2.85323451792224e-57	-1.19159
Pkm	1.19136814902347e-56	2.17758181579203
Lgals3bp	2.99353706173824e-56	-1.3491
Trim30a	8.52664827359626e-55	-1.66568
Mif	1.2809870299652e-54	2.29622925468601
Lst1	1.34978207364009e-53	-1.20203
Csrnp1	1.55897942149593e-53	-2.59197
Cfb	3.57169862242219e-53	-5.70048
H2-DMb1	4.88235995847896e-53	-1.12686
Pla2g7	4.95367016031346e-53	-1.49699
Rps10	6.82865109959915e-53	-0.890661
Pgk1	9.23842010171958e-53	2.92879793482598
Ifi207	2.51886719198445e-52	-1.28606
Slc16a3	2.81744149654185e-52	3.19358288658856
Slfn5	6.38459169903059e-52	-2.02869
Hspa1b	1.46549399633204e-51	-4.25937
Mndal	2.76225689655048e-51	-1.54762
Dcn	4.34594203142204e-51	-3.51984
Ppp1r15a	6.93929096353099e-51	-1.52991
Zfp36	1.37404701789257e-50	-0.761697
Usp18	2.06355973376354e-50	-3.66835
Dynll1	2.65243770043295e-50	-1.06624
Lrp1	7.26081635910231e-50	1.38272403539471
Xaf1	7.44431817422108e-50	-1.6797
Clec2d	8.79804268233554e-50	-2.1146
Cxcr4	9.05317229429552e-50	-2.46514
Nfkbid	1.05839988052802e-48	-3.10909
AA467197	2.57333106363673e-48	2.99878856358402
Epsti1	1.23038533729373e-47	-1.60015
Igfbp2	1.66693221800679e-47	3.60574494950565
Oas2	3.51881788983176e-47	-4.02056
Arpc2	3.70239391142386e-47	0.822080667308552
Ifi204	6.46306337418975e-47	-1.42833
H2-Q6	1.68016547959411e-46	-1.69202
Cxcl14	1.80326860200304e-46	2.30044639807045
Junb	1.08418577131948e-45	-0.744495
Fgl2	1.43122997966923e-45	-1.33592
Clec4a3	1.45258728367284e-45	-1.32113
Gm21188	2.39229460944288e-45	-2.82981
Rasgef1b	6.87684259709972e-45	-1.47242
Lsp1	1.43320059145058e-43	1.43998389193849
Mcl1	1.61702009577691e-43	-0.944231
Pgam1	1.9118108733445e-43	2.48553099851811
Tnfaip3	2.20974694470587e-43	-1.35815
C130026I21Rik	3.12590432447721e-43	-2.58267
Ifrd1	3.48184552976678e-43	-1.43048
Il2rg	4.23918738143697e-43	-1.51793
Anxa3	5.24446471795733e-43	1.61728305964967
Mt1	5.73835243720644e-43	1.43794852108609
Ms4a6c	2.69883758146119e-42	-0.960049
Ccr2	1.67600106358381e-41	-2.70604
Btg1	2.53048775507331e-41	-1.01491
Slamf7	5.23107386022858e-41	-1.30987
Ier5	8.59063468275761e-41	-1.01015
Bst2	2.35666789034989e-40	-0.927522
P4ha2	2.59102890648337e-40	4.79888738849797
Phf11b	4.95092095999591e-40	-1.62661
Phf11d	7.26955547418799e-40	-2.26497
Pim1	1.09998750874692e-39	-1.41244
Sp100	2.25396910417132e-39	-1.37199
Rnase4	2.74936607952445e-39	1.28970203983358
Ifi44	2.10394777446939e-38	-6.31157
Rpl41	2.16095230205905e-38	-0.437254
Oas1a	2.47507057266655e-38	-1.95332
Ccl6	6.49124529923264e-38	-1.52853
Myl12b	2.08596748593059e-37	-0.890677
Rnf213	3.85220590891412e-37	-1.3539
Ankrd37	4.04587106637398e-37	3.82801718280504
Anxa2	4.48996610790764e-37	1.83309214073659
Bsg	6.8112856531323e-37	1.38925191929766
Kdm6b	8.15505372519946e-37	-2.22979
mt-Nd5	1.16998638204767e-36	0.753808727819516
Ier2	1.4559639095725e-36	-1.00581
Tnf	1.87235525040134e-36	-1.5983
Clec4a2	1.87595569095772e-36	-1.2044
Slfn2	1.99416364356708e-36	-1.00222
Ifih1	2.17851594357847e-36	-1.83914
Hsph1	2.26627930273662e-36	-2.41031
AW112010	2.49359407537382e-36	-0.903757
Ighm	2.68827094928042e-36	-0.980846
Olfml3	3.38089171563476e-36	1.46113308343545
Tor3a	4.60836426626413e-36	-1.78954
Mgp	5.93021802842938e-36	-4.15724
Gm34084	6.171359890039e-36	-2.79612
Hsp90ab1	8.6566971833581e-36	-0.618654
Fam162a	1.10245968502862e-35	2.87590188062526
Ifi47	1.13475791861688e-35	-1.78407
Capg	1.46317824930289e-35	2.00746641979075
Tpi1	1.60118271986764e-35	2.10450036617052
Calhm6	1.73475196616739e-35	-2.05015
Dab2	2.47634052678995e-35	1.2822223384484
C3	5.32173704694624e-35	-3.03461
Syngr1	5.83238356134243e-35	1.91635428502344
Gm6377	7.29282420721718e-35	-2.76621
Rhoc	9.48886825001116e-35	2.05379008710262
Cox6c	9.60043828991215e-35	0.935867445071237
Ubc	1.69667696630372e-34	-0.73904
Rpl18a	1.87572732363744e-34	-0.40549
Fcgr1	2.91464192547336e-34	-1.01781
Rplp1	3.87895831120694e-34	-0.390858
Themis2	1.47869802707481e-33	-1.45896
Stat2	1.60808800486823e-33	-2.00902
Igha	1.95556375967931e-33	-8.78907
Ldha	3.00554151829274e-33	1.91115311411885
Spon1	5.53488527500024e-33	-8.23889
Tap1	6.56168887962236e-33	-1.48447
Irgm1	8.86578482814253e-33	-1.26306
Ndufa4l2	8.86802800566372e-33	5.18967716150963
Gas6	1.69766165791606e-32	1.64411928922928
Rsad2	5.19768381849473e-32	-2.96849
Nfe2l2	5.64803591604558e-32	-0.845623
Adam8	5.87771718130524e-32	3.28699154007077
Itga6	1.23819549333602e-31	1.48357428245188
Npc2	1.63966017525427e-31	-0.501031
Sat1	1.75432334514276e-31	-0.716652
Clec4b1	3.97591529670965e-31	-3.92687
Rpl27a	4.32596880185356e-31	-0.442209
Jun	7.38373040703339e-31	-0.776799
mt-Co1	1.67109991788393e-30	0.451891233595632
Ccl5	1.69521091342071e-30	-2.08111
Ifit3b	2.21429792298673e-30	-3.17513
Stat1	2.70779982841845e-30	-1.07086
Cd300a	2.71687675870993e-30	-1.22468
Col1a2	4.55223145838135e-30	-6.78185
Ifi35	1.05589061895215e-29	-1.85783
Zfas1	1.58616377928182e-29	-1.15643
Trem2	1.7988958629668e-29	0.927334341928072
Psmb8	2.47216029893407e-29	-0.696852
Gm36161	2.7434233951809e-29	-3.93594
H2-T22	2.94864890375476e-29	-1.29969
Rab20	5.16661133247842e-29	-1.34126
Rps20	6.55528917290199e-29	-0.411602
Hsp90aa1	6.85253920009637e-29	-0.932736
Sema4d	8.89422282819237e-29	-1.13308
Mgarp	1.24118532904658e-28	5.04546912058374
Klf4	1.3743687187893e-28	-1.20599
Dnajb1	1.75969260914584e-28	-1.89205
Gnai2	2.04726614229199e-28	0.553235455274832
Ciita	2.73407353319529e-28	-2.93244
Dtx3l	4.0663375521991e-28	-1.74713
Ctsa	5.71243556526e-28	0.87137788756515
Id3	1.45298781947558e-27	-2.43498
Trafd1	5.12148071397747e-27	-1.0736
Pdpn	7.77691844737131e-27	2.96689314211615
Ifit1	8.23200593870362e-27	-3.11241
Cxcl10	1.04766897783739e-26	-1.73086
Dck	1.07980286860193e-26	-2.11853
Fabp4	1.17573234277036e-26	-4.61145
Col1a1	1.27782646330276e-26	-3.41559
Ifi27	1.70343833876675e-26	1.56393125081019
Cd81	1.71328492964561e-26	0.703571248093123
Pltp	2.51775054021243e-26	-1.53708
Mbd2	2.77929760189871e-26	-1.70727
Grk2	4.33884111938956e-26	-1.01156
Hnrnpa0	4.52766216092271e-26	-1.19719
Cybb	5.84132411969925e-26	-0.600104
AI427809	8.31023590910707e-26	3.03992087751204
Ddx58	9.66441204546866e-26	-1.85963
Samhd1	1.47566753000131e-25	-0.817549
Slfn8	3.05850303507794e-25	-2.12922
Herpud1	3.36861195717735e-25	-0.912058
Fcgr3	4.6421383539534e-25	0.690156719296822
Gpr132	4.67227276120988e-25	-2.24282
Vegfa	4.78663092802997e-25	2.26637476042728
F13a1	5.25246403091194e-25	2.63629781447406
Slfn1	6.3866162701866e-25	-2.30237
A330040F15Rik	1.23387240633787e-24	-3.00957
Srsf5	1.43102663502397e-24	1.20981421214788
Hmgb3	1.60055926838457e-24	2.94536030155266
Fau	1.71544262851872e-24	-0.3079
Retnla	2.13251887564067e-24	-10.868
Col14a1	2.66971903376588e-24	1.59868085147868
Slc2a1	3.03456902061568e-24	2.28790504151027
Parp14	3.52538930879962e-24	-1.45247
Itgam	3.69641968014399e-24	1.34967246002307
Ero1l	3.9216099766774e-24	2.95705154543536
Rps9	3.98216484494407e-24	-0.383089
H2-Q4	4.48448775533634e-24	-1.09471
Ptprc	4.96667010366941e-24	-0.616293
Rpl19	9.59933049182494e-24	-0.397743
Oas3	9.73736036368591e-24	-3.36197
Ms4a6b	9.75149898440201e-24	-0.657098
Arg1	9.92487658900581e-24	4.03055203072196
Ifi205	1.14241668542043e-23	-3.34108
Itgax	1.1443650451363e-23	-1.17495
Ccnl1	1.52112747771947e-23	-0.791606
Gm12185	1.63162203105593e-23	-1.24526
Trim30d	1.68767809664632e-23	-1.80671
Znfx1	1.85316925996385e-23	-1.22057
Spp1	2.48894270311364e-23	2.27355235185533
Cdk2ap2	2.50551109386335e-23	-0.947548
Serpinb6a	2.72127905814985e-23	1.75880646178028
Ube2l6	3.51454664836626e-23	-1.39812
Ptgs2	3.8222702994389e-23	-2.4846
Pgm1	4.87004524873282e-23	2.23125535066847
Oas1g	5.0328565858812e-23	-3.3891
Rps19	5.2599503784678e-23	-0.379272
Ly6c2	5.47792377505749e-23	-7.11599
Ctla2a	5.52415884446483e-23	3.45284258600599
Lmcd1	5.98173533256654e-23	4.23279552451567
C1qc	7.84281442117897e-23	0.359146848382663
Rnaset2a	8.40034750847415e-23	-0.815236
Rps12	8.88359065032347e-23	-0.469775
Jchain	1.01792008432842e-22	-8.6789
Sirpb1b	1.12464386404548e-22	-3.33287
Ppfia4	1.23171096608155e-22	-0.984464
Gpi1	1.71257206075387e-22	1.3805259506706
Adgre5	2.31923975308015e-22	-1.233
Trim25	2.58298341303905e-22	-1.42676
Ndrg1	3.11086865106836e-22	3.10053663413578
Bcl2a1d	3.63711827628817e-22	-0.976306
Yjefn3	4.20444915443628e-22	-2.26103
Rilpl2	4.49963211651392e-22	-1.26883
Pdk1	5.2085991071662e-22	2.58358510284017
Vamp8	5.82872953080268e-22	-0.548666
Parp12	6.49950251427436e-22	-1.38728
Dhx58	8.58735273081114e-22	-2.1409
Gbp8	8.80467834934784e-22	-2.43981
Socs3	9.47674243105787e-22	-0.532612
Rps28	9.87680979877982e-22	-0.285963
Sirpb1c	1.90571855082266e-21	-2.31614
2510009E07Rik	2.1041759085559e-21	2.36597115993391
Vcam1	2.25137944383404e-21	-0.746498
Stra6	2.44592749570852e-21	3.82690491245802
Nfkbie	2.96376307296347e-21	-1.98354
Zeb2	3.59817783784886e-21	-0.912231
Birc3	5.41852032115148e-21	-1.30784
Iigp1	5.60216104048157e-21	-0.959666
Cxcl16	6.41276196154328e-21	-0.494524
Hmgb2	6.74660042032357e-21	-0.910732
Il10ra	7.74374710793759e-21	-0.705735
Hspb1	8.32201922477382e-21	-0.666107
Spi1	9.60836506276892e-21	-0.560639
Bin1	1.34307061909439e-20	1.48039616540066
Lgals7	1.62425222708507e-20	1.94708135388885
mt-Co3	1.81422852198823e-20	0.402112993561674
Sp140	2.06890146758346e-20	-1.11575
Cxxc5	2.14912191601654e-20	2.28239405710503
Scimp	2.16369138135864e-20	-0.946603
Tnfaip2	2.37846593071103e-20	-1.38693
Sowahc	2.4457328911637e-20	-0.982825
Cfl1	3.15684955860651e-20	0.436671182936254
9930111J21Rik2	3.4977426979589e-20	-0.962554
Ifi208	3.54914856669632e-20	-2.65987
Cyp4f18	4.50922557068303e-20	-0.71937
Gm26532	5.3336016807569e-20	-1.94607
Arsb	5.43533187020157e-20	1.88691622715459
Hck	5.67900996131533e-20	-0.714728
Sirpb1a	5.69980532175556e-20	-2.62069
Tmem50a	6.14128247636099e-20	0.749633912525986
Helz2	6.24743069329257e-20	-3.12475
Aif1	6.5875951968467e-20	-0.502928
Stab1	6.84225669823125e-20	1.23952459775382
Emb	7.20107518752627e-20	-1.9391
Gbp3	8.20794882498572e-20	-1.12746
Tlr1	1.0064679769278e-19	-1.5242
Cd72	1.06429903325503e-19	-0.734418
H2bc4	1.35824507308712e-19	-1.0939
Myo1b	1.42448662384105e-19	2.80693872404078
Trappc6a	1.42879350729909e-19	1.91354997980705
Ptpn6	1.57177308323172e-19	-0.589216
Gadd45b	1.57179557283433e-19	-0.58684
Scd2	1.57596338523482e-19	2.27503926438999
Limd2	1.74418066694582e-19	-0.699477
Nes	1.78064901748621e-19	2.8478816320951
Rps18	1.83699135498085e-19	-0.329072
C4b	2.44775212968481e-19	-2.27954
Cd47	2.84830974033876e-19	-0.621579
Grhpr	2.86914339257001e-19	2.27658395093267
Bnip3l	3.12828504192116e-19	1.53271157608472
Gpx3	3.44673914088424e-19	-3.10586
Gm4951	3.62934240726053e-19	-2.42136
Rnaset2b	4.07749527303095e-19	-0.811148
Actg1	4.16683875271421e-19	0.48426376122842
Gm42031	4.69128825968568e-19	-0.977807
Shisa5	5.7638703658823e-19	-0.607104
Slamf8	6.36856322493305e-19	-1.01125
Cfh	6.53306151418047e-19	1.32678423457197
Clec4n	6.8422720871036e-19	-1.03323
Prdx1	7.97841197225659e-19	0.860681974116926
Fam49a	9.34228110047336e-19	-1.43827
Rnf19b	9.42221307683017e-19	-0.715518
Plk2	1.04257435493717e-18	-2.14023
Tmem51	1.28123198784466e-18	-1.42196
Psme1	1.29609274951978e-18	-0.519076
Lcp2	1.33788483940537e-18	-0.760135
Prelid2	1.34213139755106e-18	2.4700935894567
Rbm38	1.55032091171147e-18	-2.42594
Rab11a	1.6416470422603e-18	1.16591124586064
Vdac1	1.67181889381894e-18	1.36725903243197
Gatm	1.88389402622194e-18	1.07745050889197
Plac8	2.0625763830785e-18	-3.96546
Psmb9	2.42527372701107e-18	-0.503077
Pirb	2.45657568186914e-18	-0.698694
Irf1	2.83854045340989e-18	-1.02818
Tgtp2	2.90454161239312e-18	-1.67602
Trim14	3.07600974980209e-18	-1.11979
Tlr12	3.43014122857074e-18	-2.91868
Clec4a1	3.56678517141904e-18	-0.90537
Chordc1	3.95154282823249e-18	-1.11478
Slc25a4	4.03155635978536e-18	1.22084070886879
Plekho2	4.16677422125636e-18	-0.833017
Gm47283	4.32949390864728e-18	-1.15448
Emp1	4.90443835147649e-18	1.42291956894761
Itgb1	5.17346399173907e-18	0.976559120614276
Sp110	5.78934433529887e-18	-0.888502
Arl5c	5.9855264316255e-18	-1.65416
Ptafr	6.3455673400238e-18	-1.45842
Gdf15	7.16745446291379e-18	-3.29835
Hexa	7.56804090191697e-18	0.68906531308017
Fgr	7.7301803186244e-18	-1.52103
Egr2	8.02058265524733e-18	-3.83242
Nadk	8.72670199541421e-18	-0.779686
Nlrp3	1.03998876325648e-17	-1.28406
Nme2	1.1596548390897e-17	-0.828927
Snhg15	1.42829230951855e-17	-2.43948
Ly9	1.7418652873431e-17	-0.588987
Dnase1l3	1.82362803688432e-17	-3.37313
Timm10b	1.90286467877973e-17	-0.532634
Tst	2.11262074225853e-17	2.56832045817077
Fyb	2.19780925270079e-17	-0.492086
mt-Nd4l	2.86698484574975e-17	0.881521484329674
Rpl28	3.32310678293607e-17	-0.403019
Adar	3.54329531778336e-17	-0.973127
Vasp	3.6195152052906e-17	-0.696885
Plk3	4.51262371663345e-17	-1.08592
Pxdc1	4.62305384562141e-17	1.58325425317808
Golm1	4.84626156274817e-17	1.80651193889445
4930430E12Rik	4.91048340303833e-17	-1.78783
Prdx5	5.07026245885218e-17	0.688588797074864
Filip1l	5.27541268356487e-17	-0.87254
Zmiz2	5.41767576524435e-17	-1.5977
Bok	5.87802103201491e-17	2.92897489159377
Icam1	7.56626018177115e-17	-1.00085
Sltm	9.11658645661613e-17	-0.89955
Hbb-bs	1.04094986664756e-16	-1.49787
Maged1	1.05498585590528e-16	1.82614
Ppia	1.05553123286128e-16	0.349392955862045
Bscl2	1.11131541373921e-16	-0.798428
Baz1a	1.17097555662407e-16	-1.00375
Apod	1.29819611069183e-16	-7.13926
Arhgap17	1.39730127588358e-16	-1.08469
H3f3b	1.82093207394314e-16	0.402576684265844
Pfkl	1.91062819588975e-16	2.0451515290856
BC147527	1.95720660023526e-16	-2.84734
Aopep	2.14192073727299e-16	1.73989691788289
Sys1	2.3310154499956e-16	-0.711528
Osm	2.37227503477152e-16	-1.39729
Slc7a2	2.96086358609211e-16	3.24963426390293
Efhd1	3.12252859344255e-16	2.5120450455977
Cdkn2a	3.1285046510969e-16	3.07601047035694
Ccr1	3.76678357220625e-16	1.19430646677047
Itgb5	4.0213383258302e-16	0.624436101635094
Frmd4a	4.54651026936966e-16	-0.877173
Phf11a	5.42829015682007e-16	-2.25603
Ccl9	5.50388646765609e-16	-0.750525
Bloc1s1	5.83378893441338e-16	-0.908668
Ly6c1	5.94343388423014e-16	-6.93925
Nmi	5.99149475445709e-16	-1.15207
Tgif1	6.89753601477747e-16	-0.586709
Trf	7.35897927869169e-16	0.831470956412589
Il18bp	7.92768950911975e-16	-1.28886
Abca1	7.96753381118582e-16	1.11538256308018
Cd69	8.5232100841352e-16	-1.24641
Csf1r	1.0419964924283e-15	0.493797431956541
Pgap2	1.06875015167003e-15	-0.808966
Mt2	1.24884641186243e-15	2.59779114623299
Slfn4	1.32968315034013e-15	-5.54139
Eif2ak2	1.41181054347073e-15	-1.1017
Ighg2c	1.47513824329006e-15	-9.63923
Ighg2b	1.47513883855845e-15	-7.02559
Cmpk2	1.52258453077235e-15	-2.80484
Igfbp7	1.60131017615744e-15	-1.36429
Clk1	1.71240795255601e-15	-0.516261
Lamp1	1.77225765426707e-15	0.466261696693477
Pld4	2.38517513444097e-15	-0.466922
Fbrsl1	2.6182259317576e-15	-0.969417
Herc6	2.82307474026815e-15	-1.56001
Itgal	2.96461483328282e-15	-1.87146
mt-Cytb	2.99415345074169e-15	0.409252624392561
Pdxk	3.62838829792785e-15	-1.47567
H2-DMa	3.76567316933701e-15	-0.358445
Slc15a4	3.992797128021e-15	-1.10813
Mxd1	4.68389901274932e-15	-2.44003
Ighg3	4.93580024776539e-15	-7.01498
Nfkb1	5.41963985835366e-15	-0.626297
H1f0	5.6889742996653e-15	1.25146365349399
Cst12	5.88377580102249e-15	1.69071138978465
Cebpd	5.94988328258964e-15	-0.88078
Cyfip1	6.111106610048e-15	0.757006765744824
Irs2	6.44143558272432e-15	-1.74314
Slco2b1	6.62880403742822e-15	1.27032117995877
Odc1	7.36898236679358e-15	-1.3012
Bmp7	7.42914795229459e-15	4.89910123447335
Irf9	7.46137077348766e-15	-0.81224
Trim12a	8.10033100537659e-15	-1.11878
Kctd14	8.14427721308914e-15	1.54365397506163
Pde7b	8.26839044763374e-15	-2.86427
Sub1	9.14032207937405e-15	-0.495305
Rasa4	9.49972073776356e-15	-0.873845
Slc38a2	9.7079313040825e-15	-0.900079
Stip1	1.04378939306931e-14	-0.64039
Gm42674	1.09890798664486e-14	2.4009164983544
Zfp992	1.1004359417691e-14	-2.56094
Rpl8	1.12571437837758e-14	-0.310734
Parp9	1.12999078627717e-14	-0.93473
Lcp1	1.15975009092803e-14	0.500934985375063
Pik3ap1	1.20165362173181e-14	-0.62994
Traf1	1.27568571500415e-14	-3.01489
Pfkp	1.34878874246417e-14	1.92433845771115
Siglec1	1.38974728080149e-14	-1.4804
Igtp	1.47572238886873e-14	-0.902286
Sumo3	1.53083422867762e-14	-0.647799
Me1	1.56412977513056e-14	2.46668965650564
Notum	1.60720422178948e-14	5.89755776187462
Tent5c	1.68626690422627e-14	-0.760166
2025-03-05	1.78131493923107e-14	-0.83196
Cebpb	2.077685737699e-14	-0.543746
Ctnnal1	2.13968861663336e-14	2.77636777990905
Tspan4	2.16396111441664e-14	1.45775614631395
Lum	2.21845400125426e-14	-6.86555
Gbe1	2.23353274375027e-14	2.41266443891432
Myd88	2.50559129360626e-14	-0.677446
Eln	2.62016577875907e-14	-3.28403
Cspg4	2.7765026481323e-14	3.89928489376226
Cacybp	2.89129761073592e-14	-0.555302
Kazn	3.00577804861923e-14	-3.95561
Grasp	3.13571546127014e-14	-4.01587
Nfkbib	3.13873050112098e-14	-0.681325
Npm1	3.18848041813528e-14	0.549639502298777
Batf3	3.25759335644586e-14	-1.12401
Ptgs1	3.35028683267668e-14	0.885336129225167
Sh3bp1	3.47002673208805e-14	-0.61928
Mitd1	3.81418138309799e-14	-1.93433
Spint1	4.23919894231908e-14	-1.66394
C5ar1	4.49057101013118e-14	0.913497157530304
Zc3h12a	4.72117251222341e-14	-1.22864
Hspe1	4.89757756445914e-14	-0.402131
Pml	5.38241102042346e-14	-1.68063
Ndfip1	5.41827080870832e-14	0.866808218978021
Fus	5.6564575792842e-14	1.08029682562507
Laptm4a	6.29437928205553e-14	0.555278754248063
mt-Nd3	6.73257420099036e-14	0.597980863374356
Zfp385a	6.99391451275458e-14	-0.835661
Plp2	7.22475356583621e-14	1.68000037848445
Nfkbia	8.7075010700235e-14	-0.303634
Cyb5a	8.88693784567796e-14	1.08125391490545
Tspan33	1.05421303717607e-13	-1.1415
Treml4	1.27521960638865e-13	-2.41977
Rel	1.55552520313134e-13	-0.680483
Zfp981	1.77917396801598e-13	-1.15451
Tcirg1	1.87230734611777e-13	-0.838534
Cxcl1	1.95718529702163e-13	-1.3547
Gm20513	2.32515483787858e-13	-1.54832
Rogdi	2.45239439992599e-13	-0.800385
Sgk1	2.97310848298192e-13	1.16262861689451
Cd274	3.00544832459134e-13	-1.78642
Snx20	3.00689754582623e-13	-0.486236
Tnfsf9	3.11186630821792e-13	-1.07314
Selenof	3.25405489594128e-13	0.628122352699557
Iglc1	3.2567953110983e-13	-7.04474
Ube2v1	3.2781546303034e-13	-1.51713
Psmb10	3.30972027860559e-13	-0.424217
Wnt4	3.50259593135676e-13	2.98433038311352
Tmcc3	3.71682282751469e-13	-0.454699
Uba52	3.78440069554657e-13	-0.348186
Txn1	3.96049431819213e-13	0.794992035290756
Cd79b	3.9864527829458e-13	-1.9319
Sgk3	3.98662603467421e-13	-0.947089
Rpl39	4.11104614697556e-13	-0.261074
Galk1	4.18550828999917e-13	1.98020552803652
Pde1a	4.20848822057382e-13	5.09370973673963
A930007I19Rik	4.23863742246985e-13	-2.25442
Atox1	4.60921841680369e-13	-0.398085
Nlrc5	4.78995350854998e-13	-1.34217
Clec10a	4.95760222793358e-13	-3.54888
Gbp4	4.99874084387509e-13	-1.90291
Dnajb11	5.17443873195781e-13	-0.541814
Prelid1	5.18342324795379e-13	1.11352668866105
Isg20	5.32332154027665e-13	-2.51699
Igf1	5.70550669813481e-13	0.959221693375292
Cd4	5.88740030442108e-13	-4.45887
Gm13212	6.03909625326782e-13	-2.05146
Plek	6.13827920922103e-13	-0.300605
Cst3	6.25007505717514e-13	0.301152213484868
Grk3	6.54284686905558e-13	-2.36387
Cdhr3	6.77476394450034e-13	4.69560066630676
Fkbp5	6.91076163182066e-13	1.24174832670116
Stx16	7.08361785520132e-13	-0.978029
Gpr65	7.23576627881853e-13	-0.533957
Mxi1	7.27073271122531e-13	1.70573961452978
Il1rn	7.6160403960973e-13	-2.59032
Sema4a	7.62734125812381e-13	-0.858805
Gdf3	7.87913221647091e-13	-1.44333
Creld2	8.00121704653762e-13	-1.24769
Aldoc	8.16032775213672e-13	3.54835846065412
Ptgr1	8.31385992104951e-13	2.00151730512812
Klrk1	8.65297836151351e-13	-3.45382
Minar1	9.30879203987023e-13	2.8240953367846
Ctsc	9.38952063679686e-13	-0.339207
Rps5	9.54211745502077e-13	-0.266019
Igfbp5	9.64875770238222e-13	2.25301275431721
mt-Nd1	9.76477695081866e-13	0.335216479307277
Polr2l	1.01513609868409e-12	1.61692048855069
Dock10	1.01934239020954e-12	-0.476416
Apobec3	1.0285892835798e-12	-0.445116
Sdf2l1	1.03988405858625e-12	-0.794182
Prkch	1.11561906028016e-12	-1.6139
Sass6	1.14817048580659e-12	-2.03542
Fn1	1.16751050735267e-12	2.38632216035644
Raet1d	1.19776096480146e-12	3.97221466613433
Rpl5	1.3621049385817e-12	0.326173381270389
Ybx1	1.39359905608856e-12	0.493822971909486
Neat1	1.46121029487593e-12	-0.891284
Ccdc102a	1.48190394079165e-12	-2.28676
Olfm1	1.48733541040503e-12	-1.79109
Msr1	1.75685962137248e-12	1.34412366521134
B3gnt8	1.76803169973722e-12	-0.803634
Nt5e	2.01406213595031e-12	3.69305951379614
Fgd2	2.07328922716141e-12	-0.380623
Cnot3	2.10468879811376e-12	-0.873152
Rpsa	2.13481847915712e-12	-0.347734
Rgl1	2.26080103036782e-12	-1.69185
Rnase6	2.30341580853665e-12	-0.814519
Slc29a3	2.31475788550275e-12	-0.690788
Crtap	2.33355177501501e-12	1.85462043809633
Akr1cl	2.52870746295264e-12	2.26051610463068
Cd63	2.57935840949186e-12	0.473152892027554
1600014C10Rik	2.61650074761364e-12	-1.07832
Marcks	2.8356530294453e-12	-0.36591
Vmp1	2.91630225704804e-12	-0.646664
Cpd	3.10270063688176e-12	1.28389912823775
Ivns1abp	3.16588488813901e-12	0.984439991087137
B4galt5	3.33419708121179e-12	-1.46447
Napsa	3.36093116861892e-12	-0.914655
Coro2a	3.51500529792609e-12	-1.53097
H2aw	3.86899861170602e-12	-0.81076
1700016P03Rik	3.95860290698918e-12	-2.80377
Shtn1	4.07009750503852e-12	-0.504752
Ildr2	4.47325003313241e-12	2.34245465339094
Tuba1c	4.82256879925971e-12	-0.53306
Snhg20	4.84038369861061e-12	2.50127315771337
Hnrnpk	6.27837853485464e-12	0.523875889514695
Fpr1	6.28154835967624e-12	-3.72642
Gys1	6.30212537152281e-12	2.79381029206444
Mthfr	6.37686759276103e-12	-1.7336
Tsc22d3	6.9340308315778e-12	-0.409825
Rfc2	7.03626608551158e-12	-0.88276
Cilp	7.56827799053835e-12	-4.94922
Gm29094	7.91983342472427e-12	-2.21692
Rpl10	7.94636380478595e-12	0.306340463115405
Gng5	8.24904157050255e-12	0.455235358413933
Zfp36l2	8.30826731046741e-12	-0.45328
Cers6	8.33591510418786e-12	-1.53709
Fndc3a	8.46161372121308e-12	-0.741292
Rpl18	8.73251656483763e-12	-0.282741
Susd6	8.96660761594678e-12	-0.847416
Gbp9	9.05375634194764e-12	-1.3855
2410006H16Rik	9.31288812829685e-12	-0.414076
Abcg3	9.72806379122094e-12	-1.5038
Col3a1	9.93325769239233e-12	-1.38086
Adam19	9.97783792654471e-12	-1.11216
Elf4	1.01224677550209e-11	-1.2152
Aplp2	1.01592333247818e-11	1.11844870391567
Gngt2	1.07401550040335e-11	-0.504804
Sik1	1.2097726032781e-11	-0.822939
Htra1	1.26093315750926e-11	2.09324611748903
Aoah	1.26227216465866e-11	-0.768066
Plin2	1.30019234307423e-11	-0.424614
Alox5	1.31002584094139e-11	1.83503348583116
Lgmn	1.37823310343781e-11	0.334739290154658
Tbxas1	1.4586809559929e-11	0.880912417749403
Dek	1.47295491489064e-11	-0.545082
Cdkn1a	1.48964805005497e-11	-0.463463
Arid1a	1.54146848362003e-11	-0.567322
Cgas	1.56029333572098e-11	-1.0687
Kat6a	1.65314696050412e-11	-0.658308
Atp6v0a2	1.66943502527254e-11	-0.636046
Etfb	1.80279443900529e-11	-0.669675
Abhd12	1.88825768458594e-11	0.791066498357724
Thbs1	1.95062427336959e-11	-1.8852
P2rx4	1.95353478925693e-11	-0.418768
Abi3	2.08444857011092e-11	-0.398987
Appl2	2.23569280469783e-11	1.78474960583612
Ralgds	2.27832919508469e-11	-1.59719
Rassf4	2.41771034981819e-11	-0.408109
Cd22	2.43848704042193e-11	-1.66653
Ddx60	2.66453651891941e-11	-1.00274
Gch1	2.8949389317908e-11	-0.964973
9330111N05Rik	2.93301629195037e-11	-0.773289
Ppp1r14b	2.94509091774419e-11	1.07068234756478
Rp2	2.98198018793004e-11	-0.704684
Cd151	3.31082272453031e-11	1.60285663690371
Socs1	3.47560141226188e-11	-1.82154
Mlxipl	3.503757005905e-11	3.13638387140347
Sccpdh	3.72504961044941e-11	2.07007906561482
Rnf114	3.84829333679159e-11	-0.3601
Tapbp	3.8948684117086e-11	-0.462548
Tent5a	4.2272625499033e-11	-0.595659
Adap1	4.25495540395899e-11	-1.21287
Serinc1	4.4676457025005e-11	0.999971917204957
Mfap5	4.48269550872054e-11	-4.05943
Mmp14	4.50012930845509e-11	-0.446661
Ifitm1	4.51315002336819e-11	2.13837382058718
Gm16754	4.69508016941071e-11	4.92927306918989
Vat1	4.81256446648982e-11	1.70060930699162
Spic	5.04058991613181e-11	-3.08762
Mia2	5.22557025830862e-11	-0.408857
Clec12a	5.52964678079774e-11	-0.277116
Nfil3	5.66813245396367e-11	-0.974159
Fkbp1a	5.8225920932071e-11	0.941754273034787
1810058I24Rik	5.89013535618536e-11	1.14989174333179
Abcc1	6.02880447702503e-11	1.34920664253496
Hspa5	6.4153439208117e-11	-0.511541
H2-M3	6.58480345607915e-11	-0.402925
Calm2	6.67417331106711e-11	0.50855588300023
Elf1	7.09445057863633e-11	-0.372027
Amhr2	7.1986328818798e-11	1.61975322432578
Larp1	7.37077399734679e-11	-0.825452
5430427O19Rik	7.54981994128266e-11	-0.914154
Iqgap3	7.70961564724468e-11	2.64997046479741
Nr1h3	7.98615776786166e-11	-3.50828
Ehmt2	8.6642345978317e-11	-0.80836
Acsbg1	8.93689290913964e-11	5.16502759556463
Plxdc2	9.66085206431073e-11	1.41325059018476
Sdc2	1.00080857179427e-10	2.17085584532144
Grn	1.01527974741837e-10	0.392544251979958
Tmem256	1.02646380050528e-10	0.747591711615157
Coq10b	1.09402304887248e-10	-0.597648
Fgd4	1.11314590187664e-10	-0.888753
H2az1	1.13876667768687e-10	-0.502408
Adam10	1.17032200900087e-10	0.970648390509589
Gm13822	1.17552534552184e-10	-6.70196
Axin2	1.32226928533675e-10	3.52390027376129
Evi2	1.38911239977982e-10	-1.37522
Rcc2	1.47517755474467e-10	-0.743903
Cd68	1.49679000588616e-10	0.525434693891719
Inha	1.50297367850696e-10	1.95193459765383
Pold4	1.52207483987015e-10	-0.433109
Tob2	1.54642288480987e-10	-1.10095
Tgfbi	1.54925199172285e-10	-0.478425
Slfn9	1.57664756318968e-10	-1.63782
Cycs	1.63444647998118e-10	-0.390288
Gm19951	1.65910327323397e-10	-0.916194
Ahsa2	1.71750095705503e-10	-1.14858
Tmem176b	1.77988026988665e-10	-0.32459
Gpx4	1.80344210213122e-10	0.738288524264899
Ascc3	1.9466944318166e-10	-0.944114
Rasa3	1.95323616482756e-10	-0.672847
Mthfd1l	2.14590164457594e-10	2.68706001809614
Hba-a1	2.18430226953922e-10	-0.754904
Gpsm3	2.30151086751592e-10	-0.578776
Neurl3	2.37112481561248e-10	-0.388757
Tent4a	2.40267589499233e-10	-1.36347
Ube2s	2.43783501436771e-10	-0.30501
Prcp	2.46614815277179e-10	-0.380127
Dusp5	2.50930659100898e-10	-0.961922
Serf1	2.51088919074618e-10	2.25471796001713
P4ha1	2.60053305783406e-10	1.15239681480037
Ptpn22	2.84091646709846e-10	-0.936542
Gm5150	2.90012988387032e-10	-3.87299
Pygl	2.92490754119875e-10	1.95229060229429
Pou2f2	3.02052573405723e-10	-0.429612
Lgr4	3.24143111105941e-10	2.61838307951692
Ube2f	3.64918317263056e-10	-0.501911
Nr4a3	3.70800724821425e-10	-4.25941
Hcar2	3.85877337077016e-10	-1.33558
Pik3cd	3.96733946361311e-10	-0.68913
Usp25	3.98847255259408e-10	-0.611027
Cd14	4.01391807716506e-10	-0.669185
Rnf128	4.05620132756068e-10	2.74373820174112
Cytip	4.06764980311193e-10	-0.978974
Rab4b	4.25652871265168e-10	-1.36694
Serpina3g	4.32659352519554e-10	-0.647024
Myo1g	4.4869370932444e-10	-0.737993
Rrad	4.87525803177039e-10	-2.04454
Tgfb1	4.93268845386114e-10	-0.37802
Pgs1	5.11023032861251e-10	-1.05936
Lacc1	5.1524651644644e-10	-0.397303
Cd40	5.36882557937937e-10	-0.889861
Sod1	5.51919281160533e-10	-0.422747
Stap1	5.65943714964189e-10	-0.67976
Trim30c	5.70900298523749e-10	-5.21732
Adgrg5	5.8240428738091e-10	-1.79761
Pi16	5.9515608155097e-10	-5.13644
Atxn10	6.08281670569479e-10	1.14482887680722
Gm20559	6.24314369883288e-10	-1.52114
Actr3	6.53503158883051e-10	-0.304314
Gm5431	6.62142078806536e-10	-1.52167
Zfp710	6.84327847893606e-10	-0.595633
Hcls1	6.90865600607859e-10	-0.328407
Cd180	7.04596639712045e-10	-0.634537
Pilrb1	7.23479613982951e-10	-2.34005
Tmem176a	7.60850337003022e-10	-0.310315
Card19	7.71490118820917e-10	1.1705259675134
Tspan13	8.35464600361094e-10	-0.460863
Pnp	8.35890142982193e-10	-0.391132
Camta2	8.40892699944793e-10	-0.658006
Gpr162	8.94572364813653e-10	-3.16081
Sde2	9.09746511264288e-10	-0.585
Ddit3	9.11327891117315e-10	-0.62786
Ak4	9.6870617239209e-10	3.12522084786499
Clybl	1.00442456142522e-09	1.77560412368915
Timp2	1.01392405824803e-09	0.644829495425346
Dgat2	1.02839636784765e-09	-2.9097
Mcemp1	1.06061788551176e-09	-4.82552
Tbc1d2b	1.06098068465542e-09	-1.49583
Itm2b	1.07373174777177e-09	-0.252657
Rhoh	1.07590412522086e-09	-0.623306
Zc3hav1	1.09335981696091e-09	-0.511592
Irak4	1.09388330963765e-09	-0.670373
Ahsa1	1.10158912222679e-09	-0.444197
Sorl1	1.17803774598236e-09	-0.581862
Cdk2ap1	1.18566538339077e-09	-0.486145
Celf2	1.28132726052017e-09	-0.472609
Trim34a	1.29078664119464e-09	-1.07254
Slc16a10	1.2949277574496e-09	-0.781974
Gpx1	1.31223259590299e-09	-0.302543
Csk	1.37793099388111e-09	-0.344138
Scand1	1.44658444728266e-09	-0.45765
Clec2i	1.47741246276723e-09	-2.46008
Tep1	1.52164181097232e-09	-0.44597
Fabp3	1.61103839510363e-09	3.74474094307007
Gbp6	1.63698179428987e-09	-2.328
Pttg1	1.74593049430418e-09	-0.419158
Tppp3	1.76299269804763e-09	-0.979893
Nod1	1.81169703543512e-09	-1.1955
Ddah2	1.84748572158701e-09	2.27760060033056
Ist1	1.88132369060438e-09	-0.468877
Etv1	1.88155218030068e-09	2.39156437790308
Rgcc	1.91027757845086e-09	1.96686355987895
AW011738	1.93306559795296e-09	-4.5776
Dipk1a	2.04309341055852e-09	-0.656987
Trib1	2.09139745607678e-09	-0.609917
Dok1	2.103001582715e-09	-0.481113
Ncl	2.12791560567161e-09	0.566903037490647
Crybg1	2.14640500404149e-09	-1.55263
Lmo4	2.20769444440883e-09	-0.708904
Tlr2	2.23481907880812e-09	-0.387941
Eif4e3	2.28955950076384e-09	-0.398361
Fndc5	2.3279688081146e-09	4.33911590249633
Rac2	2.33144271218607e-09	-0.377671
Igfbp4	2.41487514627452e-09	1.1425769388733
Tctex1d2	2.57946891457368e-09	-0.471483
Camk2n1	2.57958457043945e-09	1.0809835213683
Tpbgl	2.63679007873827e-09	2.49758789587971
Mfap4	2.8701346662885e-09	-5.98907
Rac3	2.9336534598681e-09	2.21974159058233
Arrdc3	2.93991887251669e-09	-0.645654
Dop1b	2.98849883307369e-09	-1.09706
Cd48	3.01144134641644e-09	-0.35399
Bcl2a1a	3.17047668985737e-09	-0.49652
Depdc5	3.22664889786718e-09	-0.838891
Myl6	3.52088973685693e-09	0.405793928909459
Phgdh	3.6044936336719e-09	2.40402789043413
Vill	3.71873205342749e-09	-1.00178
Map3k8	3.81368761578837e-09	-0.518869
Trim26	3.88049521334888e-09	-0.677799
Nutf2-ps1	3.90952226391251e-09	-1.1337
Prcd	3.92078188707969e-09	2.04017990024067
Trps1	3.92334416635236e-09	-0.285128
Atp2b4	3.95267657014e-09	2.33662106618174
Uba7	4.14208720451981e-09	-0.700289
Stard3	4.2137534654622e-09	-0.601867
Ccr5	4.31679406130933e-09	-0.264489
Hacd3	4.3759574359311e-09	1.73374430444017
Klra2	4.38539362972247e-09	-0.326327
Gm43305	4.41973189773346e-09	-1.55164
Ap3d1	4.75539129294695e-09	-0.320711
Otulinl	4.76111727222959e-09	-0.293381
Fbrs	4.92079735943592e-09	-0.741141
Tspan15	4.92288883094663e-09	2.82548083660669
Prmt2	4.93019294141785e-09	1.40286312500206
Cela1	5.39111264334577e-09	2.25692313565465
Fam111a	5.46311871928441e-09	-0.481103
Apobec1	5.4680558294485e-09	-0.27969
Kcnma1	5.56253318567146e-09	2.62386682703473
Dpp4	5.56317218587842e-09	-1.999
Tmem59	5.77484618407641e-09	0.628657159965666
Fcgr4	5.85602898809473e-09	-0.454367
Hpcal1	5.94349370992398e-09	-0.358716
Canx	5.99711080902103e-09	0.55160149991742
Psme2	6.10872846301564e-09	-0.328079
AI506816	6.12951636099194e-09	1.43131948415402
Ccl7	6.60314355805881e-09	-0.894233
Gng13	6.65740523153591e-09	5.53699516108392
Prpf38b	6.65840847383528e-09	-0.342927
Irf8	6.8513213092672e-09	-0.342591
Ly86	6.94385926013976e-09	0.376737329959377
Cnp	6.97438629071255e-09	-0.57993
Klra17	7.8911800547814e-09	-2.35034
Selenbp1	7.96468488146407e-09	1.54422039126026
Cd44	8.03310662673301e-09	-0.614392
Nosip	8.86869214981836e-09	-0.520443
Pid1	9.319818737917e-09	1.01272158557845
Prkar1a	9.86798370520592e-09	0.774228815952108
Sik3	9.98879130836602e-09	-0.975437
Nfxl1	9.99314666475366e-09	-0.702787
Cxcl9	1.00044393950214e-08	-0.710046
Tmem219	1.03694092945297e-08	-0.326698
Bag3	1.06157018761394e-08	-0.757589
Htra3	1.06500766932199e-08	1.22442920300862
Nid1	1.08672150376722e-08	-4.48906
Pmepa1	1.13265399227986e-08	-0.638996
Ifi30	1.14717176126948e-08	-0.394874
Zfpm2	1.15396592500665e-08	1.67106048542322
Tmem14c	1.20152975877153e-08	-0.330913
Dab2ip	1.21546797175964e-08	2.74177396398982
Ccl21a	1.21552487462635e-08	-6.81341
Prdx4	1.24088235868857e-08	1.10291487582144
Ptgis	1.26394706790719e-08	1.83354533603555
H2-T24	1.2896656002909e-08	-2.35695
mt-Atp8	1.36063742045101e-08	0.641890731889316
Sap30	1.44647844631939e-08	-0.458237
Pafah1b3	1.46065492471537e-08	1.29496345233804
Madd	1.49942110382427e-08	-0.818964
Podxl	1.51238247799873e-08	2.29848533868533
Itga9	1.54792947280384e-08	-0.745359
Heph	1.57314288548578e-08	1.29027895148546
Gstm2	1.73693227299794e-08	1.17889551097857
Treml2	1.75935069805371e-08	-1.6901
Usp12	1.78094559556758e-08	-0.541117
Gm31718	1.78995375781626e-08	-0.946203
Zup1	1.817944050169e-08	-0.624828
Haghl	1.84823693719218e-08	1.83721
Hsd17b1	1.88259556851657e-08	4.56255692226042
Znrf2	1.92702261931992e-08	-0.457068
Hlx	1.92894166174239e-08	-0.488381
Zcchc2	1.98423637759673e-08	-1.25442
Adap2	1.99219625327584e-08	-0.385712
Bmp2k	2.01432077080199e-08	0.847720691678022
2610507B11Rik	2.04907347333958e-08	0.866205722420744
Arhgap27	2.07079110319073e-08	-0.70164
Tap2	2.14986441189211e-08	-0.455009
Cib1	2.22777348882738e-08	-0.523071
Nfkb2	2.30294598064201e-08	-0.460719
Chmp4b	2.34484240782578e-08	-0.278302
Xdh	2.4242981184464e-08	-0.691089
Hk1	2.72485473522283e-08	1.70369905352384
N4bp1	2.8050696742069e-08	-0.626528
Gm45717	2.84856312028475e-08	-2.03211
Alox5ap	2.91176186590059e-08	0.473077898666612
Sh2d1b1	2.9206065460344e-08	-0.554901
Adk	3.10238471489111e-08	1.90447093786675
P4hb	3.10929835072585e-08	0.979343572677171
Slpi	3.14101597049976e-08	-1.44734
Trit1	3.29955376256721e-08	-1.46442
Mef2c	3.52217830595021e-08	0.783796797803127
Rnf7	3.58820898139868e-08	0.956950146834982
Slc28a2	3.63418814996224e-08	-1.57453
Rab21	3.80020357717397e-08	-0.393679
Arhgap19	3.85669587050914e-08	-0.572932
Srsf11	3.90731215344906e-08	-0.287095
Eid1	3.95013103206194e-08	0.852610099437262
Higd1a	3.99160746351065e-08	1.28140051444709
Slc8a1	4.00599390949475e-08	-0.294972
Phc2	4.58455480633496e-08	-0.506989
Dennd1b	5.15541633980983e-08	-0.657551
Tank	5.23225849084873e-08	-0.5694
Cox7a1	5.30537090611711e-08	2.3786745074683
Taf10	5.32305664960005e-08	-0.368058
Hmox2	5.43527264294079e-08	-0.332033
Prdm1	5.46240140468332e-08	-1.26027
Wdr89	5.51924772780276e-08	-0.757038
Adam15	5.61874330814484e-08	1.10101273539785
Cdc42	5.75817264816922e-08	0.365569443190012
Bcl3	5.94492017870998e-08	-0.819073
Ninj1	5.96964671077536e-08	0.765800218432392
Crebbp	6.0476824572409e-08	-0.273175
Cyp27a1	6.05409337112024e-08	-0.306941
A530032D15Rik	6.16422539128142e-08	-1.20904
Parp2	6.18011996530555e-08	-0.653749
Pilrb2	6.23120394839642e-08	-1.42326
Zfp991	6.50801921463946e-08	-1.04418
Gm13166	6.51494265883098e-08	-2.01982
Nsa2	6.61864623376768e-08	-0.318309
Ak2	6.82320080205419e-08	-0.26286
Chchd10	6.92598000003716e-08	1.34087229946648
Atf4	7.18820579999719e-08	-0.364684
Gadd45a	7.19341369334064e-08	1.59302215390546
Cdkn2b	7.39446352126111e-08	3.28537156194553
Bik	7.43259932196094e-08	3.5315664861371
Hsd17b11	7.5060630782426e-08	-0.350128
Cited2	7.71081821788844e-08	-0.268435
Syngr2	7.72646433602906e-08	-0.364991
Olfml2b	7.74829669860135e-08	2.01428930093497
Pak1	7.94178282145746e-08	-0.483706
Csf3r	8.23891422407376e-08	-0.62277
Rasgrp1	8.26918516085011e-08	-1.09377
Scarb2	8.28252499324617e-08	-0.27647
Slc7a8	8.333052444072e-08	1.13097385506763
Chn2	8.33867228978674e-08	2.07450699783504
Mef2a	8.48223407620463e-08	0.924254724832563
Nrp2	8.740314328842e-08	1.3722332107053
Pla2g4a	8.92224048696286e-08	-0.708685
Smpdl3a	9.33985344779747e-08	-0.662771
Ptprj	9.49804663235707e-08	-0.317714
Tfec	9.54298156259959e-08	-1.45704
Rgs11	9.76819511050528e-08	1.75713906583384
Ppfibp1	9.86323266300148e-08	1.64632407827035
Zfp800	1.00142598067862e-07	-0.395762
Sh3bgrl3	1.00649012378609e-07	0.321081612862561
Ubald2	1.00976934316244e-07	-0.290681
Tpm4	1.0235465537641e-07	0.894987067733519
Pde3b	1.03035608520495e-07	1.25546770319883
Rhob	1.03951045593468e-07	-0.33364
Plcb2	1.05986195922122e-07	-0.929696
Kcnt1	1.07979258334202e-07	2.64746167499962
Maff	1.1102628123343e-07	-0.94286
2310001H17Rik	1.1153039411941e-07	-0.917532
Polb	1.11974397616799e-07	-0.620448
Batf	1.12250828507514e-07	-1.17471
Plxnd1	1.16573128505636e-07	-1.74033
Ogfr	1.17197325039317e-07	-0.7129
Gm30211	1.21162668154013e-07	-6.52396
Dpt	1.21162691294995e-07	-6.05392
App	1.3024734931434e-07	0.69564789618758
Slc13a3	1.31014109403133e-07	-1.388
Rapgef5	1.31136868143191e-07	1.35260331460834
Etnk2	1.36024561511629e-07	2.07189135712632
Relb	1.37035828009615e-07	-0.952221
Csnk2a2	1.3827712319145e-07	-0.6893
Tor1aip1	1.42582652210337e-07	-0.336113
Mgst1	1.49336868384939e-07	1.0840669642541
Olfr56	1.55198397130642e-07	-3.23416
Gsta4	1.55444783765402e-07	2.52306384494849
Brk1	1.58982865101647e-07	0.52410877688164
Nop53	1.59275597926134e-07	-0.282782
Arpc5	1.59379272183067e-07	0.487668432427363
Rpl35	1.59839726938436e-07	0.257959028043307
I830077J02Rik	1.62293663584558e-07	-0.415838
Ikzf1	1.6369735523943e-07	-0.357633
Cerk	1.64540522347507e-07	1.03080967495983
Asah1	1.69185034920756e-07	0.457324305477033
Impdh2	1.76241662486345e-07	-0.275159
Zfand5	1.76331011028652e-07	-0.330545
Pim3	1.8395902179358e-07	-0.664281
Lgr5	1.84892618270637e-07	4.71292828392786
Ost4	1.92667118144084e-07	0.528991714440114
Ly6i	1.92771792862648e-07	-3.97137
Fgfrl1	1.94001749050025e-07	3.15837462928974
Chd3	1.94713705963563e-07	-0.317641
Trim12c	1.95598717436223e-07	-0.80214
S100a11	1.98964837751174e-07	0.623337841495019
Dcp2	2.00961006557203e-07	-0.529567
Pdlim7	2.01922791386114e-07	1.27484492150483
Erg28	2.06601374517389e-07	-0.614644
Txndc11	2.07579400615994e-07	-0.766215
Acp2	2.07609479887359e-07	-0.328847
Tapbpl	2.10956825013762e-07	-0.703936
Il3ra	2.12679191236693e-07	-0.568726
Pparg	2.17507556955229e-07	-1.48843
S100a8	2.18908939559367e-07	-3.25038
Tor1aip2	2.19834420619686e-07	-0.455831
Ep300	2.21775275532109e-07	-0.342378
Brd2	2.24485490917392e-07	-0.294046
Hpse	2.30155554980766e-07	-1.22245
Gamt	2.31638846703677e-07	1.62477238749831
Fxyd2	2.35160791238259e-07	-2.1011
St3gal4	2.38732740902614e-07	-0.409861
Ppm1h	2.39262098482458e-07	-0.491641
Nedd8	2.39946211843883e-07	-0.253477
Ppm1g	2.46235968801885e-07	-0.327384
Tlr9	2.46699432197756e-07	-1.08961
Gm5547	2.47741514734921e-07	-1.17866
Parp11	2.5653090745008e-07	-0.858391
Brd1	2.58075640965245e-07	-0.456316
Bin3	2.58156789692006e-07	-0.471023
Man2b1	2.68946628845007e-07	0.551652827594203
Ncoa7	2.72153370663359e-07	-0.95716
Bicra	2.78026101078581e-07	-0.885403
H2ax	2.79332645604315e-07	-0.518281
Rnpep	2.80740696839109e-07	-0.344889
Aldh7a1	2.82182577302108e-07	2.10651134314344
Id2	2.83725579560406e-07	0.655510013945527
Cfd	2.8618965645169e-07	-5.94344
Nupr1	2.9011280844303e-07	-0.528184
Daxx	2.96303485038233e-07	-0.554985
Manf	3.01323503413981e-07	-0.474927
Rgs3	3.09793441024234e-07	-1.2107
Gng10	3.20686753815601e-07	-0.852289
P3h4	3.23551249150803e-07	2.59190033988976
Slc25a22	3.29467964457543e-07	-1.04415
Nostrin	3.30806046526536e-07	-1.09756
Trib3	3.32494480296517e-07	4.31707991946716
Anxa1	3.36215576912715e-07	1.04706200776479
Banp	3.46404888303416e-07	-0.542751
Cpne2	3.47987833225977e-07	-0.400145
Fbn1	3.54050614310336e-07	-4.27555
S100b	3.59866689151461e-07	3.64807221769836
Ccl8	3.63007618138695e-07	-0.779549
Wt1	3.64183670471965e-07	1.52427276351921
Kank2	3.64259105091676e-07	2.26807503703661
Prkcb	3.91472758717602e-07	-0.281284
Nr1d2	4.20131927894534e-07	1.79752784359672
Specc1l	4.22147123874121e-07	-0.508319
Irgm2	4.28408584685054e-07	-0.82133
Uimc1	4.3115599580223e-07	-0.821468
Hipk2	4.37982622877553e-07	-0.428404
Rtcb	4.44047573053298e-07	0.766687674014475
Arhgef3	4.51172070488772e-07	-0.433544
H2-M2	4.95308961560516e-07	-3.13959
Marcksl1	5.0155922985784e-07	-0.500933
Ctdnep1	5.10386631656248e-07	-0.269711
Snx3	5.10691658773076e-07	0.537544336766236
C3ar1	5.13389792192924e-07	-0.285107
Slc25a13	5.13789321145754e-07	1.82064111770182
C9orf72	5.21297471064286e-07	-0.318865
Mapk6	5.21829245727511e-07	-0.816888
Gstt2	5.33253012220801e-07	-1.61892
Litaf	5.50933523161854e-07	-0.253832
Itprid2	5.58741769182872e-07	-0.575101
Rabgef1	5.61203150847556e-07	-0.624996
Ccdc152	5.63818287532545e-07	-0.612948
Cflar	5.70658747845299e-07	-0.326152
Rac1	5.92420304016253e-07	0.442672203041648
Dusp10	6.00059894471488e-07	-2.20521
Pon3	6.00553171597779e-07	0.983292237849604
Hbb-bt	6.18371580664922e-07	-0.683897
Arhgdia	6.21247551876995e-07	0.493043168223497
Morf4l1	6.2187488336475e-07	0.448042887641221
Prss35	6.27657022461701e-07	2.67304790501529
H4c4	6.31899084690209e-07	-0.482162
Ywhaz	6.40956033998512e-07	0.620506673016042
Grap2	6.42136994618663e-07	-1.4775
Tubb2a	6.46014926799544e-07	-0.307444
Nr4a2	6.53007423461603e-07	-1.61452
Lmna	6.60185161417683e-07	-0.252605
Tspan9	6.62050258976211e-07	2.54288125278635
Pnrc1	6.64646742648834e-07	-0.254752
Acaca	6.72152889170011e-07	-1.69921
Rnf144b	6.89339548060365e-07	-2.16057
Haus8	7.10404483892502e-07	-0.424654
Lrrk1	7.20000438325089e-07	-0.531606
Card11	7.6057050126258e-07	-1.9933
Stxbp2	7.61100940504281e-07	-0.486838
Hnrnpa2b1	7.66930145321272e-07	0.294617724576876
Renbp	7.76958576077478e-07	-0.297667
Ubfd1	7.7804646685229e-07	-0.545298
Gm49774	7.91594093243521e-07	-2.52824
Nmt1	7.95995182793146e-07	-0.260981
Il7r	8.03283847332881e-07	1.57438559717106
Ccdc86	8.05843266818778e-07	-0.486732
Gsdmd	8.28461730982983e-07	-0.370918
Lbh	8.30646625871372e-07	-0.57964
Sertad1	8.35508045915257e-07	-0.908797
Add3	8.43851918159991e-07	1.82529561112918
Slc25a25	8.48340345783065e-07	-0.901498
Ogn	8.99401257485791e-07	-2.34812
Zfp217	9.05353032531111e-07	-0.677307
Bfar	9.28176989117725e-07	-0.818357
Cdk8	9.39437297307882e-07	-0.343201
Kcnab3	9.57917109918326e-07	4.21410121258785
Fgf13	9.85568887329555e-07	4.37751578092726
Creg1	9.94877077427086e-07	0.464033624610955
Dynll2	1.01044281065449e-06	1.06970024542786
St3gal5	1.01328675805277e-06	2.11858030471141
Dusp6	1.05560626450359e-06	-0.435271
Hacd2	1.06101947517634e-06	1.12807968424956
Ddx24	1.08332140915807e-06	-0.280571
Tfeb	1.10397760956683e-06	-0.480341
Cuedc1	1.10469625528944e-06	2.4164341858224
Dclre1c	1.12287330383294e-06	-0.718928
Pde4b	1.14075997042881e-06	-0.343455
Ripk3	1.15097258998661e-06	-1.23504
Fpr2	1.17641056658461e-06	-2.36784
Tfrc	1.2117808380048e-06	2.23517709611634
Ucp2	1.21457784600229e-06	0.388456632094915
Tm9sf3	1.22477087702119e-06	0.818188805914954
Casp4	1.23689118280322e-06	-0.496065
Gpr18	1.24783975921601e-06	-0.957573
Cttnbp2nl	1.25234437060653e-06	0.764458266569803
Sertad3	1.26176885003891e-06	-0.885207
Lrmp	1.27238604994301e-06	-0.390443
Hba-a2	1.27990903308003e-06	-1.37793
Cdon	1.28175812225203e-06	2.08045631143763
Rab1b	1.28262665934478e-06	-0.421182
Fosl2	1.3381516438999e-06	-0.714898
Max	1.35119431349269e-06	-0.254137
Dse	1.36648371997713e-06	-0.327381
Dnajb9	1.41172861642408e-06	-0.357075
Ranbp9	1.41393094008559e-06	-0.363954
Gm26887	1.43482074844619e-06	-0.818844
Slco3a1	1.4534590913503e-06	-2.35641
Rnd2	1.4548433734906e-06	2.51142635582068
Elavl1	1.48572873778172e-06	-0.431235
Mgl2	1.51701374463684e-06	-0.994683
Smim24	1.53263277003609e-06	-1.0404
Elp1	1.55500772386797e-06	1.89161783206329
Mogs	1.57621250902082e-06	-0.724815
Ier3	1.5900913835324e-06	0.780691970449657
A630012P03Rik	1.59119002354061e-06	-5.93938
Tesc	1.60208589271526e-06	2.12449750968231
Gm44710	1.62263193026065e-06	-1.11849
Ppp1r9b	1.63331129982309e-06	-0.604201
Pdrg1	1.71458062141615e-06	-0.294771
Pgd	1.73022216448581e-06	0.90567751790805
Smoc2	1.76692405983503e-06	-5.72424
Cabin1	1.77269673320539e-06	-0.319086
Slc27a1	1.77782697291688e-06	1.95305773975202
Ccn1	1.78552389556054e-06	-0.918073
Nuak2	1.8314391942766e-06	-0.659091
Kcnj10	1.85005763051069e-06	-0.934915
Anxa5	1.85091354986687e-06	0.497830789119157
Icam2	1.85308135274879e-06	-1.15226
Fabp5	1.85350001820003e-06	-1.70991
Serping1	1.85688600558143e-06	-0.989232
Ahnak	1.86795750286107e-06	0.785396805957722
Cd101	1.89414446783394e-06	-1.35284
Rnf31	1.92674439976565e-06	-1.40964
Gpr160	1.93549074141092e-06	-0.578037
Rpl36a-ps1	1.9398875865677e-06	-0.758995
Fam92a	1.98664772705584e-06	2.03707754423816
Mthfsl	2.02280108497376e-06	-0.378174
Echs1	2.04626839351942e-06	1.22888220894376
Akirin2	2.06968562283499e-06	-0.252939
Pakap	2.09618188777233e-06	1.88835797711207
Pecam1	2.13018298220233e-06	-1.4407
Slc38a1	2.18909755142757e-06	-0.714367
Lyzl4	2.21688251659024e-06	3.07756567674272
Arrdc4	2.27008418933821e-06	-0.370996
Tmeff1	2.280278341504e-06	2.64668932829087
Mtmr7	2.30455572914392e-06	3.45760811388831
Rsrp1	2.32392938443791e-06	0.724695930087272
Slc29a1	2.34291392164672e-06	-0.366379
Plod2	2.34920141882877e-06	2.08897780469351
