# Supplementary material for: IL7R remodels immunosuppression tumor microenvironment and promotes macrophage polarization by regulating NF-κB/CXCL1 axis in ovarian cancer
Source: Cell Death Dis. 2025 Dec 8;17(1):95. doi: 10.1038/s41419-025-08312-6 (PMC12830660; doi:10.1038/s41419-025-08312-6)
Supplement: Supplementary file 14 — Supplementary Table S4 [file 41419_2025_8312_MOESM14_ESM.xlsx]

## Sheet: Sheet1
Gene	SYMBOL	log2FoldChange	pvalue
ENSMUSG00000000031	H19	6.33978746757208	9.53610346975901e-06
ENSMUSG00000000037	Scml2	4.25361389189289	0.00959256102596863
ENSMUSG00000000126	Wnt9a	1.69704649382892	7.36755781962911e-07
ENSMUSG00000000142	Axin2	3.46564127382611	6.57107367634965e-65
ENSMUSG00000000197	Nalcn	-5.02429	0.00046151343311247
ENSMUSG00000000202	Btbd17	-4.41998	0.0040357512085231
ENSMUSG00000000244	Tspan32	1.72943435920821	1.05652881029595e-24
ENSMUSG00000000253	Gmpr	2.00354159886753	3.17341231987654e-45
ENSMUSG00000000290	Itgb2	-2.30755	5.9828856906491e-05
ENSMUSG00000000386	Mx1	-5.79055	1.63725821945212e-05
ENSMUSG00000000440	Pparg	-1.63114	2.86324835245018e-05
ENSMUSG00000000530	Acvrl1	2.82037619611984	0.01433800158806
ENSMUSG00000000579	Dynlt1c	-1.50057	0.00066285502218656
ENSMUSG00000000594	Gm2a	1.5532761804784	1.79885188683498e-46
ENSMUSG00000000605	Clcn4	1.47507393476947	2.04666791970957e-31
ENSMUSG00000000673	Haao	3.63903921173787	0.0108581661838334
ENSMUSG00000000693	Loxl3	1.28350932904614	6.82176290924618e-15
ENSMUSG00000000706	Btn1a1	5.01149871809149	0.00058802612384619
ENSMUSG00000000827	Tpd52l2	-1.19946	1.31490997102129e-23
ENSMUSG00000000938	Hoxa10	-1.4946	6.48882899973226e-09
ENSMUSG00000000942	Hoxa4	-4.44451	0.0172658580368296
ENSMUSG00000000957	Mmp14	1.71091832634474	4.56860065225767e-29
ENSMUSG00000000958	Slc7a7	2.97472463941726	9.78777379206117e-12
ENSMUSG00000001020	S100a4	3.52170385849315	6.85541153734168e-46
ENSMUSG00000001021	S100a3	1.27055896057918	3.00480423509098e-06
ENSMUSG00000001054	Rmnd5b	1.1949073796808	9.00187335054887e-20
ENSMUSG00000001095	Slc13a2	-3.4944	1.02471317319727e-06
ENSMUSG00000001119	Col6a1	-2.70129	1.21592676220047e-43
ENSMUSG00000001227	Sema6b	-1.49093	0.000233743020054518
ENSMUSG00000001240	Ramp2	-2.84096	9.99820523723962e-16
ENSMUSG00000001281	Itgb7	-5.26204	5.6998706383019e-12
ENSMUSG00000001289	Pfdn5	-1.18972	4.07062879859118e-10
ENSMUSG00000001348	Acp5	7.61084806513055	2.85895694924556e-09
ENSMUSG00000001506	Col1a1	6.00702472032598	0
ENSMUSG00000001510	Dlx3	-1.69583	9.26075178906459e-27
ENSMUSG00000001552	Jup	1.46535728391677	4.63440071393506e-23
ENSMUSG00000001588	Acap1	-2.05484	2.08818008122171e-07
ENSMUSG00000001622	Csn3	-1.0373	0.0107461289078732
ENSMUSG00000001655	Hoxc13	1.1396696508361	8.62753074654297e-08
ENSMUSG00000001663	Gstt1	-4.85892	2.9047004895954e-18
ENSMUSG00000001739	Cldn15	5.25695443269649	9.18308228147328e-177
ENSMUSG00000001768	Rin2	2.0150984058618	1.29553629518582e-64
ENSMUSG00000001827	Folr1	2.47016733600699	1.46502311791594e-70
ENSMUSG00000001930	Vwf	-2.11843	0.00276957080299331
ENSMUSG00000001948	Spa17	-1.73795	0.0032959531075504
ENSMUSG00000001986	Gria3	-4.81307	0.00726318157885817
ENSMUSG00000002006	Pdzd4	1.25092318113598	1.27156658310115e-08
ENSMUSG00000002007	Srpk3	-1.93974	0.0135910215244908
ENSMUSG00000002068	Ccne1	1.95814894353537	2.19286462653461e-39
ENSMUSG00000002100	Mybpc3	7.17886016903254	4.5237033031091e-08
ENSMUSG00000002265	Peg3	6.42735155992162	6.29970934036498e-246
ENSMUSG00000002393	Nr2f6	1.10727624917681	3.86893378656757e-08
ENSMUSG00000002489	Tiam1	4.3867213231223	5.89315865436327e-53
ENSMUSG00000002504	Nherf2	1.09526516180644	1.54726802412873e-13
ENSMUSG00000002602	Axl	1.09128411163393	4.70964200578636e-22
ENSMUSG00000002771	Grin2d	1.92264121023369	1.47007582742391e-06
ENSMUSG00000002799	Jag2	1.75850382266418	3.55835679098389e-10
ENSMUSG00000002847	Pla1a	-4.44924	2.42802103411329e-09
ENSMUSG00000002885	Adgre5	-1.29717	4.19355621853424e-15
ENSMUSG00000002997	Prkar2b	-4.37125	3.93149343282671e-66
ENSMUSG00000003032	Klf4	-1.78967	1.5196860954691e-60
ENSMUSG00000003051	Elf3	-5.92574	8.16940431350078e-06
ENSMUSG00000003134	Tbc1d8	3.47118423101148	3.85698566466127e-19
ENSMUSG00000003271	Sult2b1	-3.14778	1.72385270915497e-09
ENSMUSG00000003363	Pld3	1.16460701739273	1.84444901868323e-16
ENSMUSG00000003378	Grik5	2.4248042788729	4.24082113189499e-25
ENSMUSG00000003526	Prodh	1.56929727345929	1.53708063714217e-06
ENSMUSG00000003541	Ier3	-1.08025	2.05880525676623e-17
ENSMUSG00000003545	Fosb	1.05723860801287	2.13433507638441e-07
ENSMUSG00000003573	Homer3	1.39529342049661	3.07770329886713e-23
ENSMUSG00000003575	Crtc1	1.23408668258066	7.05432656958452e-11
ENSMUSG00000003585	Sec14l2	-2.67555	0.0118309159472927
ENSMUSG00000003617	Cp	-2.12033	6.81794293815033e-73
ENSMUSG00000003810	Mast2	1.03044	1.71938346800957e-14
ENSMUSG00000003849	Nqo1	-1.69904	4.94296049297245e-23
ENSMUSG00000003882	Il7r	2.47153089812029	0.012905029832803
ENSMUSG00000003948	Mmd	1.26065878585459	1.0334293676941e-15
ENSMUSG00000003949	Hlf	-2.71193	0.00492846745842297
ENSMUSG00000003955	Fam162a	-1.37087	1.86949450462292e-25
ENSMUSG00000004032	Gstm5	2.39276115768038	4.73795588896235e-22
ENSMUSG00000004267	Eno2	-1.92361	1.05086148841334e-16
ENSMUSG00000004360	9330159F19Rik	1.3162118632509	0.00048195515829944
ENSMUSG00000004383	Large1	1.1848488371168	3.90424047445445e-18
ENSMUSG00000004508	Gab2	1.53770536567178	2.13807307871663e-29
ENSMUSG00000004558	Ndrg2	3.00799666752643	4.09972103242594e-58
ENSMUSG00000004562	Arhgef40	-1.5905	4.29797395683361e-08
ENSMUSG00000004568	Arhgef18	1.06166120285125	6.07311545579594e-19
ENSMUSG00000004609	Cd33	-4.82077	0.00504769938847138
ENSMUSG00000004631	Sgce	1.18734218430216	1.48566420477825e-08
ENSMUSG00000004655	Aqp1	-2.70464	0.0053483577357738
ENSMUSG00000004707	Ly9	4.69898156105196	3.00845172947278e-38
ENSMUSG00000004837	Grap	-3.97401	3.69848505947621e-05
ENSMUSG00000004864	Mapk13	-5.3993	0.000679847280560235
ENSMUSG00000004933	Matk	-1.93247	0.0182639646557166
ENSMUSG00000005087	Cd44	-1.76932	2.25575513674042e-54
ENSMUSG00000005089	Slc1a2	-3.62342	1.61250813954937e-09
ENSMUSG00000005124	Ccn4	1.47088105391663	1.03143548166822e-31
ENSMUSG00000005125	Ndrg1	-1.33005	5.09120354909692e-27
ENSMUSG00000005148	Klf5	1.00270357692677	1.89803148976366e-11
ENSMUSG00000005373	Mlxipl	-1.3047	2.27643927628347e-13
ENSMUSG00000005397	Nid1	2.05079134905476	6.51806056902315e-17
ENSMUSG00000005465	Il27ra	1.56503732080628	0.000389243925208907
ENSMUSG00000005611	Irag1	2.2530231387244	0.00232742000225092
ENSMUSG00000005802	Slc30a4	-1.70888	3.78311766780265e-39
ENSMUSG00000005803	Sqor	-1.98855	5.63575350744408e-54
ENSMUSG00000005804	Bloc1s6	-1.17289	1.50830804349415e-14
ENSMUSG00000006014	Prg4	-2.93975	2.19949537396153e-65
ENSMUSG00000006218	Fam131c	-3.39128	6.003152496751e-08
ENSMUSG00000006342	Susd2	-4.75612	2.49489436009318e-19
ENSMUSG00000006345	Ggt1	4.07852681486841	2.82911245667926e-38
ENSMUSG00000006386	Tek	-6.34047	3.94321781772734e-16
ENSMUSG00000006411	Nectin4	1.86776734076655	0.00352870226338046
ENSMUSG00000006457	Actn3	3.51154900459384	1.3067753211215e-22
ENSMUSG00000006575	Rundc3a	-1.37149	1.89587385045569e-06
ENSMUSG00000006576	Slc4a3	1.32533391083679	6.79071639680154e-13
ENSMUSG00000006586	Runx1t1	4.16903485869682	0.0103845438982213
ENSMUSG00000006587	Snai3	3.81137611147929	0.000104693567694448
ENSMUSG00000006641	Slc5a6	1.06767115745181	1.29760092891986e-06
ENSMUSG00000006784	Odad4	-2.58243	0.00152216358976126
ENSMUSG00000006800	Sulf2	-1.32288	2.99651475719638e-27
ENSMUSG00000006818	Sod2	-1.95974	5.28302159033138e-61
ENSMUSG00000007097	Atp1a2	1.57514712376695	1.29122376773001e-10
ENSMUSG00000007216	Zfp775	1.11222501153833	0.000465265975755357
ENSMUSG00000007594	Hapln4	-1.16249	0.000596008804500346
ENSMUSG00000007783	Cpt1c	-3.18308	0.00947872079301365
ENSMUSG00000007805	Twist2	-4.68054	0.00796844348171787
ENSMUSG00000007837	Prrg2	1.01972476167992	6.10962375711062e-07
ENSMUSG00000007872	Id3	-1.11481	1.9056826887007e-08
ENSMUSG00000007987	Ift22	1.02645932791076	2.63355922439925e-09
ENSMUSG00000008035	Mid1ip1	1.67533074729209	3.99047882086152e-20
ENSMUSG00000008090	Fgfrl1	1.33422855494972	1.80941033716049e-15
ENSMUSG00000008129	Brme1	1.39493246561359	0.0163136400885609
ENSMUSG00000008136	Fhl2	1.73408809468064	2.02502449806628e-38
ENSMUSG00000008153	Clstn3	-3.53664	1.64834760903873e-05
ENSMUSG00000008348	Ubc	-1.06507	0.00964156655888816
ENSMUSG00000008489	Elavl2	6.25798897676444	1.70358313834538e-06
ENSMUSG00000008496	Pou2f2	-1.72573	1.6793879995244e-06
ENSMUSG00000008604	Ubqln4	1.13254959663501	1.41375208139639e-14
ENSMUSG00000008668	Rps18	-1.10494	1.55930152762014e-15
ENSMUSG00000008999	Bmp7	-4.44607	0.0178400184563312
ENSMUSG00000009487	Otog	-3.55984	0.0131015522156108
ENSMUSG00000009621	Vav2	1.17207039435901	2.08193565459924e-13
ENSMUSG00000009772	Nuak2	1.7892135195447	4.8952257986908e-28
ENSMUSG00000009927	Rps25	-1.24328	7.36666535848919e-21
ENSMUSG00000010066	Cacna2d2	5.52037923881291	1.99260900578621e-25
ENSMUSG00000010080	Epn3	1.71750327691306	6.32807410050633e-36
ENSMUSG00000010362	Rdm1	-1.03892	0.000188516187412894
ENSMUSG00000010461	Eya4	2.56411499227936	1.37339772836077e-67
ENSMUSG00000010476	Ebf3	1.95065077592178	1.46475556244525e-12
ENSMUSG00000010529	Gm266	-5.76984	0.000110921849484023
ENSMUSG00000010797	Wnt2	-7.18334	3.81977937385156e-08
ENSMUSG00000010803	Gabra1	8.33488660596335	2.00929564281814e-11
ENSMUSG00000010830	Kdelr3	-4.10227	3.78766699627921e-57
ENSMUSG00000010911	Apip	-1.00055	7.97588478305028e-09
ENSMUSG00000011008	Mcoln2	1.00354786663951	0.00242995699065123
ENSMUSG00000011034	Slc5a1	-4.4042	0.0187367608293981
ENSMUSG00000011148	Adssl1	-3.80551	1.60174564862385e-19
ENSMUSG00000012017	Scarf2	1.16273457126086	5.7195288175948e-10
ENSMUSG00000012350	Ehf	-7.47046	1.65503985725104e-09
ENSMUSG00000012428	Steap4	-3.73917	5.5088766698832e-21
ENSMUSG00000013483	Card14	-2.15923	0.00436301657889142
ENSMUSG00000013495	Tmem175	1.07534639827084	7.66371467252656e-09
ENSMUSG00000013611	Snx31	3.08585523689201	0.00587426821583706
ENSMUSG00000014030	Pax5	-6.39353	7.1788791480757e-07
ENSMUSG00000014158	Trpv4	-2.98546	2.66548777678494e-16
ENSMUSG00000014303	Glis2	1.15986609303513	7.76968972146717e-15
ENSMUSG00000014361	Mertk	4.27276400304229	1.75230441129884e-10
ENSMUSG00000014444	Piezo1	1.46437717042103	1.33512645388621e-22
ENSMUSG00000014592	Camta1	1.20555279646651	2.34684156236035e-14
ENSMUSG00000014773	Dll1	-2.13695	6.07511880810843e-08
ENSMUSG00000014782	Plekhg4	-1.25894	0.0077178860202132
ENSMUSG00000014837	Matcap1	-1.16039	0.000287759857807683
ENSMUSG00000015053	Gata2	1.10747054307507	6.13447112859852e-05
ENSMUSG00000015133	Lrrk1	1.72451451522696	2.1742435797608e-41
ENSMUSG00000015243	Abca1	-1.18087	4.25279864762977e-08
ENSMUSG00000015247	Nipsnap3b	-1.06432	4.26778300074674e-14
ENSMUSG00000015340	Cybb	-7.33431	1.46216871842203e-08
ENSMUSG00000015342	Xk	1.89344988185979	1.28792442930792e-05
ENSMUSG00000015354	Pcolce2	-2.37509	4.67841895480595e-37
ENSMUSG00000015702	Anxa9	1.50866940467132	4.77827885688524e-12
ENSMUSG00000015709	Arnt2	3.32805599577874	3.1998587817255e-47
ENSMUSG00000015750	Aph1a	1.20724643585877	2.34944041181689e-20
ENSMUSG00000015829	Tnr	2.57284301881471	3.16369174812002e-05
ENSMUSG00000015837	Sqstm1	-1.18902	6.77455774572876e-13
ENSMUSG00000015957	Wnt11	1.44139819977402	2.70111520300458e-23
ENSMUSG00000016024	Lbp	-6.54782	1.03910793167426e-92
ENSMUSG00000016206	H2-M3	-1.0866	4.0641889151797e-07
ENSMUSG00000016283	H2-M2	-4.90079	4.84745395703613e-07
ENSMUSG00000016386	Mpped2	-6.47365	3.1314857956943e-06
ENSMUSG00000016487	Ppfibp1	1.23774766908818	3.29607591053028e-31
ENSMUSG00000016503	Gtf3a	1.23955322194162	2.73684114019754e-12
ENSMUSG00000016541	Atxn10	-1.2197	8.26495666281653e-33
ENSMUSG00000017002	Slpi	-1.50698	1.2561931445531e-21
ENSMUSG00000017009	Sdc4	-1.63548	1.59675765968968e-59
ENSMUSG00000017144	Rnd3	-1.41247	1.97639422936302e-23
ENSMUSG00000017167	Cntnap1	-1.50184	8.28767386291875e-14
ENSMUSG00000017390	Aldoc	-1.59501	3.20419291716924e-24
ENSMUSG00000017400	Stac2	-5.09285	6.81285712886422e-113
ENSMUSG00000017417	Plxdc1	-1.53871	5.58457728050144e-12
ENSMUSG00000017493	Igfbp4	4.46031342355057	5.11748987684943e-274
ENSMUSG00000017667	Zfp334	3.52783358226469	1.20693174237483e-24
ENSMUSG00000017713	Tha1	-1.83319	0.000141363714007383
ENSMUSG00000017723	Wfdc2	-4.16874	0.00117111483796963
ENSMUSG00000017754	Pltp	-9.43937	3.10291136342689e-15
ENSMUSG00000017830	Dhx58	-2.44573	1.89703598394424e-20
ENSMUSG00000017897	Eya2	-4.46665	1.54922980847126e-102
ENSMUSG00000018008	Cyth4	-1.64516	2.99694547344128e-12
ENSMUSG00000018169	Mfng	-4.78151	0.00596264747237229
ENSMUSG00000018381	Abi3	-2.76555	0.00683302527494628
ENSMUSG00000018470	Kcnab3	-1.28276	4.77157925741963e-06
ENSMUSG00000018698	Lhx1	4.3108081474937	6.07185629198529e-06
ENSMUSG00000018845	Unc45b	6.93720744442003	2.62403394483189e-67
ENSMUSG00000018906	P4ha2	-1.4698	1.13384407769876e-28
ENSMUSG00000018916	Csf2	-6.59062	1.54897480865815e-25
ENSMUSG00000018919	Tm4sf5	2.98661311795468	6.5294882024429e-06
ENSMUSG00000018920	Cxcl16	1.05379282650827	1.12392167272904e-13
ENSMUSG00000018927	Ccl6	2.92259280342528	0.00849251737306322
ENSMUSG00000018999	Slc35b4	1.41640491540893	4.39690331373995e-36
ENSMUSG00000019102	Aldh3a1	-9.17924	1.40158846462742e-67
ENSMUSG00000019124	Scrn1	-11.2598	3.15678848423505e-21
ENSMUSG00000019194	Scn1b	-5.79847	0.000104244866072317
ENSMUSG00000019230	Lhx9	-4.63927	0.00219284315788591
ENSMUSG00000019261	Map1s	1.1476180992023	5.59288589420335e-10
ENSMUSG00000019302	Atp6v0a1	1.45190881318398	1.20077832281646e-32
ENSMUSG00000019359	Gdpd2	-2.51807	3.96806734353553e-47
ENSMUSG00000019564	Arid3a	1.69201599290216	1.99263660876123e-10
ENSMUSG00000019577	Pdk4	-1.00507	7.26120347282976e-13
ENSMUSG00000019699	Akt3	1.30996252555395	3.15138488911702e-26
ENSMUSG00000019734	Tmc4	1.95639619566625	5.46049955146026e-10
ENSMUSG00000019832	Rab32	-2.32368	3.12263657401156e-71
ENSMUSG00000019843	Fyn	-1.25657	6.21186391835871e-15
ENSMUSG00000019846	Lama4	-1.50583	9.55526342696031e-07
ENSMUSG00000019850	Tnfaip3	-1.172	2.56993375890847e-22
ENSMUSG00000019853	Hebp2	1.02808847490304	1.29344385908866e-06
ENSMUSG00000019856	Fam184a	1.20815728177668	1.24332313583297e-11
ENSMUSG00000019872	Smpdl3a	4.17056089686868	0.00265591457571646
ENSMUSG00000019880	Rspo3	-3.0807	1.0169731401653e-25
ENSMUSG00000019929	Dcn	-1.47797	5.5604698310689e-27
ENSMUSG00000019943	Atp2b1	-1.08885	6.52703012225066e-18
ENSMUSG00000019960	Dusp6	1.1481613154464	2.45825185076607e-17
ENSMUSG00000019970	Sgk1	1.15728862645784	7.02520872324532e-25
ENSMUSG00000019987	Arg1	3.73258441934144	0.00238122059792341
ENSMUSG00000019989	Enpp3	2.21570757120176	0.00865298730668159
ENSMUSG00000019996	Map7	3.92641218002415	0.000493117844477625
ENSMUSG00000019997	Ccn2	3.02298242298986	3.30275780374861e-188
ENSMUSG00000020010	Vnn3	-7.10259	8.8122883121919e-21
ENSMUSG00000020023	Tmcc3	-3.11375	7.16961253248996e-07
ENSMUSG00000020027	Socs2	-2.72164	1.54719041192216e-45
ENSMUSG00000020032	Nuak1	1.3687948610421	9.15536248347447e-33
ENSMUSG00000020042	Abtb3	1.93078285821435	3.6576695024723e-15
ENSMUSG00000020044	Timp3	1.14248231996468	5.56862847940553e-20
ENSMUSG00000020053	Igf1	1.28509995627868	8.32791306756521e-06
ENSMUSG00000020057	Dram1	-2.50161	3.53448821339416e-17
ENSMUSG00000020100	Slc29a3	1.4204425841863	4.55271293400779e-13
ENSMUSG00000020107	Anapc16	-1.03657	3.70087385038534e-08
ENSMUSG00000020108	Ddit4	-1.36063	3.44642268260773e-21
ENSMUSG00000020135	Apc2	1.5993764639442	2.19655417975635e-07
ENSMUSG00000020140	Lgr5	-7.9191	3.04839249756071e-20
ENSMUSG00000020142	Slc1a4	-1.37476	1.28573148636168e-22
ENSMUSG00000020154	Ptprb	2.7254632862909	3.68547657334644e-14
ENSMUSG00000020182	Ddc	5.71730186928045	3.05337054491312e-05
ENSMUSG00000020185	E2f7	1.10260106675964	4.15925877853743e-14
ENSMUSG00000020186	Csrp2	1.12441847950595	0.00123920409658566
ENSMUSG00000020227	Irak3	-2.4501	2.76918494496936e-28
ENSMUSG00000020241	Col6a2	-4.98519	3.90464461913044e-11
ENSMUSG00000020256	Aldh1l2	-5.3611	2.53930679587437e-119
ENSMUSG00000020303	Stc2	-2.62557	8.5855340936139e-06
ENSMUSG00000020309	Chac2	-1.11167	7.90646449935632e-08
ENSMUSG00000020310	Madcam1	-5.26919	0.000976370061262747
ENSMUSG00000020312	Shc2	-4.30632	0.00619074151261215
ENSMUSG00000020334	Slc22a4	-1.35013	0.000190132043072174
ENSMUSG00000020357	Flt4	1.69265265755921	1.02536179386662e-37
ENSMUSG00000020363	Gfpt2	-3.89113	3.86397856569154e-230
ENSMUSG00000020376	Rnf130	-5.03086	0.00235665759648339
ENSMUSG00000020388	Pdlim4	2.29337946287245	2.09849572009796e-16
ENSMUSG00000020407	Upp1	-1.7127	5.49653699567425e-16
ENSMUSG00000020423	Btg2	2.47257459987454	3.27796999120477e-90
ENSMUSG00000020467	Efemp1	-1.63795	5.928580578001e-31
ENSMUSG00000020520	Galnt10	1.60626234351895	2.8925147101554e-31
ENSMUSG00000020577	Tspan13	-3.13535	4.22495046820488e-28
ENSMUSG00000020607	Lratd1	4.09025093767811	1.86336336250459e-22
ENSMUSG00000020614	Fam20a	-6.16239	2.41906477022887e-08
ENSMUSG00000020627	Klhl29	4.54648349043013	0.00330315950220355
ENSMUSG00000020638	Cmpk2	-2.07128	5.90662715264382e-23
ENSMUSG00000020641	Rsad2	-3.07587	1.15668225610473e-39
ENSMUSG00000020644	Id2	-1.47753	4.17958047364252e-17
ENSMUSG00000020657	Dnajc27	2.35805012804282	5.69210878456292e-19
ENSMUSG00000020681	Ace	2.35293501797139	2.21049391916526e-25
ENSMUSG00000020682	Mmp28	-4.07891	3.34383659815509e-21
ENSMUSG00000020689	Itgb3	-1.36443	5.7218922933322e-36
ENSMUSG00000020695	Mrc2	2.10184605056016	1.6335983532499e-13
ENSMUSG00000020732	Rab37	2.51525777069141	0.00272952341033655
ENSMUSG00000020733	Nherf1	1.25567315323543	8.25844448730174e-25
ENSMUSG00000020734	Grin2c	5.44823731840527	0.000670259839552951
ENSMUSG00000020785	Camkk1	-4.94058	4.84393972588325e-05
ENSMUSG00000020788	Atp2a3	-7.44993	1.75404679759934e-09
ENSMUSG00000020799	Tekt1	4.64539200001955	0.00212345456888269
ENSMUSG00000020808	Pimreg	-1.52609	3.11104161138533e-18
ENSMUSG00000020810	Cygb	-2.23438	2.4228560239914e-22
ENSMUSG00000020814	Mxra7	1.44383534678399	2.15635328686841e-21
ENSMUSG00000020826	Nos2	-7.00746	1.53662095726845e-28
ENSMUSG00000020829	Slc46a1	1.21148782979942	7.43299938924491e-17
ENSMUSG00000020836	Coro6	-2.59649	1.46444481297986e-34
ENSMUSG00000020846	Rflnb	1.63716553572094	1.48483456561065e-34
ENSMUSG00000020865	Abcc3	-2.02974	1.95827541920432e-09
ENSMUSG00000020875	Hoxb9	-6.08586	2.34278786352268e-05
ENSMUSG00000020889	Nr1d1	-1.13667	1.7255571891277e-13
ENSMUSG00000020900	Myh10	4.73111041198912	1.31365009240173e-245
ENSMUSG00000020901	Pik3r5	-6.89832	1.98546967923457e-07
ENSMUSG00000020902	Ntn1	-5.00672	0.00273855251607019
ENSMUSG00000020905	Usp43	-1.07379	2.58433922800825e-13
ENSMUSG00000020950	Foxg1	2.38256669784241	1.39123359768778e-14
ENSMUSG00000020961	Ston2	-10.3546	5.35208922221602e-18
ENSMUSG00000021003	Galc	1.24635901148051	6.50339092965008e-17
ENSMUSG00000021024	Psma6	-1.02838	4.47621848442864e-16
ENSMUSG00000021025	Nfkbia	-2.67007	1.76597437516551e-91
ENSMUSG00000021044	Adck1	1.85326817690363	2.56892937493231e-18
ENSMUSG00000021047	Nova1	-1.58774	1.45420350559975e-09
ENSMUSG00000021057	Akap5	3.0806860992961	2.56196960711089e-78
ENSMUSG00000021061	Sptb	-2.28212	7.33710565451896e-36
ENSMUSG00000021070	Bdkrb2	-4.67012	0.0158839195788844
ENSMUSG00000021087	Rtn1	4.60145938217997	5.39707052594134e-20
ENSMUSG00000021108	Prkch	-1.82643	0.0126342992265226
ENSMUSG00000021143	Pacs2	1.12115963770839	3.89172066136932e-15
ENSMUSG00000021182	Ccdc88c	1.29970490255316	1.29090412322682e-07
ENSMUSG00000021186	Fbln5	-3.09093	0.014287094969544
ENSMUSG00000021196	Pfkp	-1.17398	1.802721710315e-23
ENSMUSG00000021208	Ifi27l2b	2.26257303318695	0.00420964110174423
ENSMUSG00000021213	Akr1c13	-2.57254	4.23082025062476e-30
ENSMUSG00000021214	Akr1c18	-4.03719	1.65846139485498e-14
ENSMUSG00000021250	Fos	-1.02269	0.00127187252076731
ENSMUSG00000021253	Tgfb3	1.6543171427735	1.801086762406e-36
ENSMUSG00000021259	Cyp46a1	3.39041879633044	0.00427110128701089
ENSMUSG00000021262	Evl	2.73051901834297	6.07768763405992e-22
ENSMUSG00000021266	Wars1	-1.50233	3.82684720208384e-25
ENSMUSG00000021280	Exoc3l4	-1.19692	6.03269067893708e-05
ENSMUSG00000021281	Tnfaip2	-1.17131	2.13116800148363e-21
ENSMUSG00000021290	Atp5mpl	-1.17803	2.33442710132698e-10
ENSMUSG00000021298	Gpr132	-1.94633	0.00223140501399236
ENSMUSG00000021301	Hecw1	3.04639522244224	1.87927808680607e-12
ENSMUSG00000021306	Gpr137b	-1.16728	9.75671087606562e-08
ENSMUSG00000021313	Ryr2	-1.58068	0.00337614009835683
ENSMUSG00000021319	Sfrp4	1.1478839007489	6.42016378884557e-13
ENSMUSG00000021359	Tfap2a	5.10829679590822	0.00241974402616992
ENSMUSG00000021367	Edn1	3.11692993354565	4.47125518277722e-81
ENSMUSG00000021396	Nxnl2	3.98887618237215	0.000378412105108328
ENSMUSG00000021403	Serpinb9b	2.16964919471893	1.79569015651505e-28
ENSMUSG00000021476	Habp4	1.02915120871159	1.40265095059236e-10
ENSMUSG00000021493	Pdlim7	1.03568618081944	5.38754902973651e-12
ENSMUSG00000021509	Slc25a48	-5.36357	0.000711943684963382
ENSMUSG00000021550	2210016F16Rik	1.17713924479875	3.56201288417321e-07
ENSMUSG00000021553	Slc28a3	-7.22082	3.29736471212835e-08
ENSMUSG00000021575	Ahrr	3.77066698585138	9.67509038511226e-21
ENSMUSG00000021591	Glrx	-1.82503	1.6478957742721e-25
ENSMUSG00000021611	Tert	1.81114344636968	1.20078568633675e-09
ENSMUSG00000021645	Smn1	-1.12907	0.0051535173444011
ENSMUSG00000021676	Iqgap2	-1.74653	2.15514081710788e-47
ENSMUSG00000021678	F2rl1	-2.94023	1.33962885892249e-36
ENSMUSG00000021684	Pde8b	-1.56586	0.00356206793929552
ENSMUSG00000021703	Serinc5	1.14628963441697	7.71477885157335e-25
ENSMUSG00000021708	Rasgrf2	5.1127868897382	0.000428118878583834
ENSMUSG00000021733	Slc4a7	-1.14905	4.17447969051852e-14
ENSMUSG00000021750	Fam107a	2.71976616520122	3.37567150146484e-05
ENSMUSG00000021751	Acox2	2.56359770625543	0.000429900114258949
ENSMUSG00000021765	Fst	-1.31386	1.59467138280286e-09
ENSMUSG00000021792	Prxl2a	6.67090505476279	1.23876789809727e-115
ENSMUSG00000021809	Nudt13	-1.06294	5.59774210616344e-07
ENSMUSG00000021830	Txndc16	2.90593294809338	4.29170449979956e-24
ENSMUSG00000021831	Ero1a	-1.02177	2.02164790188224e-14
ENSMUSG00000021846	Peli2	-5.88242	5.74420242776264e-05
ENSMUSG00000021866	Anxa11	-1.44622	4.17753985087058e-20
ENSMUSG00000021895	Arhgef3	-1.99419	3.32878649453807e-30
ENSMUSG00000021944	Gata4	1.32393782759593	1.8638299434648e-28
ENSMUSG00000021947	Cryl1	1.52232526621187	1.2320354588368e-11
ENSMUSG00000021959	Lats2	1.36027381240624	4.47669620094849e-20
ENSMUSG00000021990	Spata13	1.76417675204359	1.0174748238606e-54
ENSMUSG00000021994	Wnt5a	2.38814673602165	6.35328401904031e-56
ENSMUSG00000021996	Esd	-1.44007	3.51887430786166e-26
ENSMUSG00000021998	Lcp1	-4.46696	0.00356987550001429
ENSMUSG00000022018	Rgcc	4.77578538264973	4.06755851190415e-68
ENSMUSG00000022032	Scara5	-8.66787	5.44279928934186e-46
ENSMUSG00000022037	Clu	1.17538438580501	1.40289181163938e-25
ENSMUSG00000022094	Slc39a14	-1.9905	4.56212680743718e-54
ENSMUSG00000022098	Bmp1	1.40700154393622	2.72520561071414e-23
ENSMUSG00000022120	Obi1	1.34853720547599	4.2589136696834e-05
ENSMUSG00000022123	Scel	-2.10023	9.25382658997323e-31
ENSMUSG00000022126	Acod1	-7.81735	6.52504281809998e-10
ENSMUSG00000022146	Osmr	-1.96856	1.63852396842351e-68
ENSMUSG00000022150	Dab2	1.13982056744347	7.93999115381917e-20
ENSMUSG00000022157	Mcpt8	2.09063161321083	0.0149970123519853
ENSMUSG00000022178	Ajuba	2.16795735855575	2.3866592953594e-58
ENSMUSG00000022197	Pdzd2	4.99634802691177	1.0063172014327e-67
ENSMUSG00000022204	Ngdn	-1.02253	7.71851566932974e-06
ENSMUSG00000022205	Sub1	-1.00886	0.0141332980459667
ENSMUSG00000022216	Psme1	-1.00071	1.5442520441924e-12
ENSMUSG00000022221	Ripk3	-7.93848	3.02926088074587e-10
ENSMUSG00000022235	Cmbl	-4.93815	1.68670499322944e-10
ENSMUSG00000022236	Ropn1l	-1.82267	0.00033998613420116
ENSMUSG00000022255	Mtdh	-1.02353	7.08890572894372e-15
ENSMUSG00000022261	Sdc2	1.39160847479284	5.97654106383009e-24
ENSMUSG00000022265	Ank	-2.34052	6.37092304472995e-45
ENSMUSG00000022286	Grhl2	-2.83623	0.00710009178424189
ENSMUSG00000022306	Zfpm2	-1.1476	3.86869935728566e-20
ENSMUSG00000022321	Cdh10	7.40844042644261	1.23797356013432e-22
ENSMUSG00000022330	Osr2	-2.62599	1.18705705558765e-05
ENSMUSG00000022336	Eif3e	-1.14999	1.79474168389452e-16
ENSMUSG00000022339	Ebag9	-1.42657	1.96211600241377e-13
ENSMUSG00000022340	Sybu	-1.90411	7.36515116587896e-06
ENSMUSG00000022359	Ntaq1	-1.2745	1.24967767967368e-16
ENSMUSG00000022364	Tbc1d31	-1.11465	7.27348859594483e-19
ENSMUSG00000022378	Cyrib	-1.15811	3.14153178205537e-20
ENSMUSG00000022382	Wnt7b	-4.19129	3.44806189149273e-11
ENSMUSG00000022421	Nptxr	-1.78052	1.51613331678742e-19
ENSMUSG00000022425	Enpp2	-6.51104	9.57940268732928e-25
ENSMUSG00000022479	Vdr	1.96157059864073	8.04730822098027e-40
ENSMUSG00000022489	Pde1b	-4.9134	0.00373310955597454
ENSMUSG00000022514	Il1rap	-1.24997	8.99260853796603e-16
ENSMUSG00000022562	Oplah	3.09838295634383	9.26548245805007e-93
ENSMUSG00000022575	Gsdmd	-1.63144	5.53001373363002e-45
ENSMUSG00000022587	Ly6e	3.09048905711238	1.18139158951734e-142
ENSMUSG00000022594	Lynx1	-6.85918	2.58331178018834e-07
ENSMUSG00000022596	Slurp1	-6.95595	2.01592689259979e-07
ENSMUSG00000022602	Arc	-5.7301	0.000134383977540024
ENSMUSG00000022603	Mroh4	-5.78695	0.000140970786300844
ENSMUSG00000022610	Mapk12	-1.20728	2.1826655081981e-15
ENSMUSG00000022636	Alcam	-1.44109	6.97631220013742e-27
ENSMUSG00000022687	Boc	5.44291623143624	3.39179476537667e-22
ENSMUSG00000022723	Crybg3	1.28128126122167	4.37775933902166e-20
ENSMUSG00000022747	St3gal6	-1.38274	3.45256888062765e-20
ENSMUSG00000022748	Cmss1	-1.07727	8.20461033866202e-05
ENSMUSG00000022754	Tmem45a	-7.29793	2.25335339167679e-08
ENSMUSG00000022756	Slc7a4	2.00157070387599	5.03444367498279e-07
ENSMUSG00000022791	Tnk2	1.25540037465108	2.36457553078141e-18
ENSMUSG00000022802	Lmln	1.39950891625821	2.62710382906784e-10
ENSMUSG00000022824	Muc13	-2.42617	0.00841456856601048
ENSMUSG00000022836	Mylk	1.92757657795251	2.03275204500312e-20
ENSMUSG00000022853	Ehhadh	2.41169913455009	1.89931762328741e-11
ENSMUSG00000022868	Ahsg	1.72346951736163	0.00266014730004962
ENSMUSG00000022871	Fetub	-1.6669	1.90965012745273e-12
ENSMUSG00000022883	Robo1	2.50826360730268	1.78400154762116e-19
ENSMUSG00000022887	Masp1	-2.35162	3.65136714868726e-13
ENSMUSG00000022894	Adamts5	1.13406587804526	0.000455010055649391
ENSMUSG00000022912	Pros1	3.12958547714451	1.39290478220446e-16
ENSMUSG00000022938	Fam3b	-4.64784	0.00978391614715927
ENSMUSG00000022947	Cbr3	-1.40471	1.44945961771567e-07
ENSMUSG00000022969	Il10rb	-5.42456	0.000478426319355165
ENSMUSG00000022996	Wnt10b	-1.75315	6.05098709205794e-11
ENSMUSG00000022997	Wnt1	-3.61428	7.27911214321983e-08
ENSMUSG00000023009	Nckap5l	1.2920567160374	1.93702241352284e-10
ENSMUSG00000023031	Cela1	-6.30407	6.74613939887212e-06
ENSMUSG00000023036	Pcdhgc4	-1.79606	4.97754618932692e-07
ENSMUSG00000023039	Krt7	9.37395108068597	9.04819883406784e-62
ENSMUSG00000023045	Soat2	-4.97836	2.63589060276574e-05
ENSMUSG00000023047	Amhr2	3.13187083632441	8.54089073571797e-53
ENSMUSG00000023048	Prr13	-1.07297	4.10837461456523e-21
ENSMUSG00000023057	Fabp2	-4.44078	0.0174530629343887
ENSMUSG00000023087	Noct	-1.0061	5.61589039514974e-12
ENSMUSG00000023092	Fhl1	2.39697674925988	2.32344702231776e-19
ENSMUSG00000023191	P3h3	-1.18165	0.0113634905765431
ENSMUSG00000023224	Serping1	-5.00559	3.58345562939957e-11
ENSMUSG00000023330	Dtwd1	-2.34494	2.96082407390131e-41
ENSMUSG00000023336	Wfdc1	2.3054290496166	0.000519812687288091
ENSMUSG00000023341	Mx2	-2.92408	1.03988973513054e-12
ENSMUSG00000023367	Tmem176a	-1.18947	3.7364976387661e-27
ENSMUSG00000023484	Prph	-6.42914	3.83097340598881e-06
ENSMUSG00000023571	C1qtnf12	1.12631159480072	4.89789940784823e-07
ENSMUSG00000023868	Pde10a	-7.72415	2.58110274855529e-13
ENSMUSG00000023883	Phf10	-1.17982	8.8662271386808e-18
ENSMUSG00000023913	Pla2g7	3.18859484146837	1.57182540164371e-09
ENSMUSG00000023915	Tnfrsf21	-1.23504	1.14435761944891e-12
ENSMUSG00000023947	Nfkbie	-1.14205	1.76348603756803e-15
ENSMUSG00000023972	Ptk7	1.06595338092812	8.86022379764792e-14
ENSMUSG00000023987	Pgc	6.03443396940027	3.84557951099416e-05
ENSMUSG00000024008	Cpne5	-3.03053	6.44540005543132e-05
ENSMUSG00000024012	Mtch1	1.52583477582851	1.16922743251722e-27
ENSMUSG00000024036	Slc37a1	-6.19491	1.23230692393682e-05
ENSMUSG00000024053	Emilin2	1.56979758493828	2.77488752680745e-19
ENSMUSG00000024063	Lbh	2.88382720333574	6.40346090798422e-157
ENSMUSG00000024065	Ehd3	5.44444220078209	3.8371999843369e-67
ENSMUSG00000024084	Qpct	-4.81199	0.00601745912268082
ENSMUSG00000024087	Cyp1b1	-1.45177	6.42388585667025e-39
ENSMUSG00000024112	Cacna1h	-6.68619	8.93623443455498e-07
ENSMUSG00000024164	C3	-2.23886	2.8452133829414e-83
ENSMUSG00000024176	Sox8	1.11396603064575	0.000597939889264901
ENSMUSG00000024177	Nme4	1.04993799327646	6.73090322670461e-05
ENSMUSG00000024186	Rgs11	1.14052630095034	5.70467694510403e-13
ENSMUSG00000024187	Fam234a	1.04425909000529	1.42394281385173e-16
ENSMUSG00000024235	Map3k8	-1.16727	1.08025643996812e-05
ENSMUSG00000024236	Svil	1.1120416546326	2.80508403395883e-17
ENSMUSG00000024246	Thumpd2	1.18393187209434	1.35602889108439e-05
ENSMUSG00000024268	Celf4	-3.838	9.02795887234094e-05
ENSMUSG00000024302	Dtna	1.0240355030572	2.42415277165587e-08
ENSMUSG00000024304	Cdh2	1.54996064143958	1.35053164694411e-35
ENSMUSG00000024331	Dsc2	1.60191966125165	9.44600785600953e-19
ENSMUSG00000024371	C2	3.41799572328977	5.00317750302592e-13
ENSMUSG00000024401	Tnf	-4.4042	0.0187367608293981
ENSMUSG00000024530	Prelid3a	-1.92021	0.000290820895989472
ENSMUSG00000024533	Spire1	-1.6853	4.79120596625924e-31
ENSMUSG00000024538	Ppic	1.30561973714617	6.54528595188108e-12
ENSMUSG00000024544	Ldlrad4	1.14494709063664	1.28446229468121e-11
ENSMUSG00000024556	Me2	1.39639934097453	4.44908440450825e-40
ENSMUSG00000024558	Mapk4	1.39849529038562	7.81571199586698e-23
ENSMUSG00000024593	Megf10	-2.37632	1.96992653663332e-54
ENSMUSG00000024610	Cd74	-2.44176	0.00212659602152879
ENSMUSG00000024617	Camk2a	-4.46549	0.00344874102799124
ENSMUSG00000024640	Psat1	-1.18933	1.66917475315227e-31
ENSMUSG00000024665	Fads2	1.09558177099848	6.42176162872095e-22
ENSMUSG00000024678	Ms4a4d	-5.12917	6.97032957747323e-14
ENSMUSG00000024680	Ms4a2	4.05564748776833	0.0181218218145929
ENSMUSG00000024697	Gna14	-1.99395	3.97501323068557e-09
ENSMUSG00000024727	Trpm6	-2.34186	1.64493876601083e-07
ENSMUSG00000024743	Syt7	-4.84953	0.00520009715600998
ENSMUSG00000024770	Lipn	-4.70027	0.000130826907704866
ENSMUSG00000024776	Stambpl1	1.67955694673053	2.05807634331152e-05
ENSMUSG00000024778	Fas	-4.96317	2.37422490417855e-134
ENSMUSG00000024781	Lipa	-1.31116	7.94543153935345e-27
ENSMUSG00000024789	Jak2	-1.27008	2.99784544383841e-24
ENSMUSG00000024810	Il33	-2.48639	1.63440796012458e-05
ENSMUSG00000024818	Slc25a45	1.39307468485246	1.62573508320977e-20
ENSMUSG00000024867	Pip5k1b	-3.28094	1.4081736862173e-68
ENSMUSG00000024892	Pcx	1.00229795558625	3.88986459555164e-09
ENSMUSG00000024897	Apba1	3.19096092292791	1.16021372282722e-11
ENSMUSG00000024910	Ctsw	6.0466736851143	5.85020662329468e-124
ENSMUSG00000024912	Fosl1	-1.8184	2.09266144792675e-19
ENSMUSG00000024921	Smarca2	-1.15494	2.3577110582097e-09
ENSMUSG00000024924	Vldlr	-1.06832	8.19506226725818e-16
ENSMUSG00000024981	Acsl5	-1.0821	2.87625065206267e-24
ENSMUSG00000024998	Plce1	1.05829839323334	4.48261441125089e-24
ENSMUSG00000025006	Sorbs1	-1.96381	0.003567970256941
ENSMUSG00000025008	Tctn3	1.06523558485967	1.08036257555506e-07
ENSMUSG00000025017	Pik3ap1	-8.44113	7.7799688123249e-12
ENSMUSG00000025059	Gk	-1.15686	8.89811010588457e-12
ENSMUSG00000025083	Afap1l2	-1.67963	4.9540715232196e-38
ENSMUSG00000025085	Ablim1	-1.04707	3.42328591183221e-20
ENSMUSG00000025089	Gfra1	-3.73994	0.00645415181101559
ENSMUSG00000025105	Bnc1	2.58350755275549	1.16866581879746e-88
ENSMUSG00000025140	Pycr1	-1.49532	7.67559530851401e-13
ENSMUSG00000025157	Zdhhc16	1.02936890950331	1.71727190709586e-15
ENSMUSG00000025176	Hoga1	-1.289	0.000131067010319526
ENSMUSG00000025185	Loxl4	-2.17354	9.21095427944307e-44
ENSMUSG00000025197	Cyp2c23	-4.22742	0.00733851290371446
ENSMUSG00000025213	Kazald1	-1.99934	4.82500122252651e-28
ENSMUSG00000025221	Kcnip2	3.05726369015299	0.000474355709158371
ENSMUSG00000025255	Zfhx4	7.89463373381725	6.55095759394615e-14
ENSMUSG00000025265	Fgd1	1.07119716558976	8.62300636096528e-10
ENSMUSG00000025290	Rps24	-1.19647	1.74218340595051e-18
ENSMUSG00000025321	Itgb8	2.25589755210573	4.23595753268169e-39
ENSMUSG00000025328	Padi3	3.48246371738437	4.03743459871063e-05
ENSMUSG00000025340	Rabgef1	1.39825149097553	5.36520978465826e-28
ENSMUSG00000025347	Mettl7b	-3.34421	0.000236775099187391
ENSMUSG00000025355	Mmp19	-1.17559	0.000418553446115035
ENSMUSG00000025383	Il23a	-5.50991	0.000331964528169702
ENSMUSG00000025408	Ddit3	-2.34202	2.10591333823456e-44
ENSMUSG00000025432	Avil	-2.1849	5.73596466677182e-05
ENSMUSG00000025491	Ifitm1	-7.42005	7.75666188143569e-09
ENSMUSG00000025492	Ifitm3	-1.71536	4.06980965018726e-40
ENSMUSG00000025494	Sigirr	-1.92637	0.00373485509147348
ENSMUSG00000025500	Lmntd2	2.15811076656192	0.00056849450175307
ENSMUSG00000025504	Eps8l2	1.13911988621718	3.59695415573941e-13
ENSMUSG00000025515	Muc2	1.79772020269205	7.29235883632958e-06
ENSMUSG00000025529	Zfp711	-4.33152	0.000645772395122404
ENSMUSG00000025534	Gusb	1.04487005790568	1.16350917174701e-17
ENSMUSG00000025545	Clybl	-1.21964	2.3333934228638e-11
ENSMUSG00000025592	Dach2	4.29276052464339	8.48018652254255e-09
ENSMUSG00000025608	Podxl	-3.78658	1.76050361392878e-88
ENSMUSG00000025656	Arhgef9	1.31664130190027	0.000349529322955646
ENSMUSG00000025738	Fbxl16	-4.02218	0.00220003042658951
ENSMUSG00000025743	Sdc3	-5.93313	1.29624870384429e-22
ENSMUSG00000025791	Pgm1	-1.79539	3.42855345914851e-61
ENSMUSG00000025794	Rpl14	-1.15588	5.48496861721249e-20
ENSMUSG00000025815	Dhtkd1	1.67274665976958	0.000402043028907596
ENSMUSG00000025854	Fam20c	-2.67933	6.89201117470386e-38
ENSMUSG00000025856	Pdgfa	1.37002584056105	2.43481090052895e-25
ENSMUSG00000025867	Cplx2	1.21220622734388	2.92232564117308e-08
ENSMUSG00000025885	Myo5b	2.21435597150673	2.8335880730179e-12
ENSMUSG00000025888	Casp1	-4.88474	0.00515638239272827
ENSMUSG00000025911	Adhfe1	-1.95044	0.000152289968433085
ENSMUSG00000025915	Sgk3	1.05837961041866	2.41403250490605e-06
ENSMUSG00000025920	Stau2	3.16332703420383	2.45001943677465e-26
ENSMUSG00000025922	Rpl7-ps8	-3.95691	0.000130879817199592
ENSMUSG00000025931	Paqr8	1.27519253323665	6.49639096968409e-08
ENSMUSG00000025955	Akr1cl	-3.71163	1.03370055080676e-25
ENSMUSG00000025967	Eef1b2	-1.10091	0.0010947205643166
ENSMUSG00000025993	Slc40a1	2.33077868802396	6.96759142508345e-25
ENSMUSG00000026014	Raph1	1.34173635579386	3.82765408306418e-30
ENSMUSG00000026018	Ica1l	1.27992217064194	0.00503067594028901
ENSMUSG00000026042	Col5a2	4.54531985268879	4.6742056840116e-202
ENSMUSG00000026043	Col3a1	3.38984750699402	1.5332669257622e-14
ENSMUSG00000026068	Il18rap	2.29105163632506	8.26026009442449e-58
ENSMUSG00000026069	Il1rl1	3.03375468729335	1.82943073014543e-06
ENSMUSG00000026158	Ogfrl1	1.47324113482495	1.0173993750407e-08
ENSMUSG00000026166	Ccl20	-6.8079	1.11060508286133e-60
ENSMUSG00000026177	Slc11a1	-3.67547	2.12454009027118e-07
ENSMUSG00000026193	Fn1	1.29366288633881	7.0623310693213e-31
ENSMUSG00000026202	Tuba4a	1.85670366524528	3.67230244187499e-44
ENSMUSG00000026205	Slc23a3	3.83863535655942	3.37113913326835e-07
ENSMUSG00000026207	Speg	1.46598317919362	1.24438585710674e-24
ENSMUSG00000026211	Obsl1	1.82042143950816	9.47671043980044e-25
ENSMUSG00000026213	Stk11ip	1.03614732380574	8.20865583088999e-10
ENSMUSG00000026235	Epha4	1.01346153850984	3.16808186320103e-15
ENSMUSG00000026255	Efhd1	-3.5773	1.78805023684303e-15
ENSMUSG00000026259	Ngef	-4.54036	4.80697918690182e-69
ENSMUSG00000026304	Rab17	-4.44908	0.0178998590925244
ENSMUSG00000026308	Klhl30	7.13524141256867	1.79306710117148e-65
ENSMUSG00000026321	Tnfrsf11a	-6.36623	5.41381324923662e-06
ENSMUSG00000026365	Cfh	1.99139361389366	4.53451129239191e-34
ENSMUSG00000026380	Tfcp2l1	2.00565772475575	1.57404734260149e-74
ENSMUSG00000026383	Epb41l5	1.02314011502921	6.9038572051224e-12
ENSMUSG00000026389	Steap3	2.13207044027207	1.89419829564345e-29
ENSMUSG00000026399	Cd55	1.97870489566216	8.29838150700012e-44
ENSMUSG00000026409	Pfkfb2	1.12337673037789	2.16219212197245e-07
ENSMUSG00000026413	Pkp1	2.57210223567869	2.15197929918137e-45
ENSMUSG00000026414	Tnnt2	2.28700088001338	3.77644081777648e-68
ENSMUSG00000026418	Tnni1	3.91202055245449	3.70160334936523e-46
ENSMUSG00000026420	Il24	6.45968350441988	1.71810589479803e-16
ENSMUSG00000026447	Pik3c2b	-2.76005	1.71552615940646e-41
ENSMUSG00000026463	Atp2b4	1.48935321427511	4.55241334687195e-12
ENSMUSG00000026468	Lhx4	5.7000474082328	2.90693962394637e-05
ENSMUSG00000026473	Glul	-5.12017	7.68548473063672e-73
ENSMUSG00000026480	Ncf2	6.60406121838181	3.09012868211273e-07
ENSMUSG00000026482	Rgl1	-1.42348	1.10583197381831e-34
ENSMUSG00000026489	Coq8a	1.79041034265533	6.99700806248122e-05
ENSMUSG00000026510	Trp53bp2	1.09974494333151	9.3871954725581e-14
ENSMUSG00000026532	Spta1	4.70164219649676	0.013332552309525
ENSMUSG00000026536	Ifi211	-1.24801	1.19913610499067e-12
ENSMUSG00000026544	Dusp23	-1.58244	0.00376515691543046
ENSMUSG00000026548	Slamf9	1.9112	0.000160776380944677
ENSMUSG00000026580	Selp	4.27010019579384	9.93602922972927e-18
ENSMUSG00000026589	Sec16b	-1.30789	2.0969895225602e-07
ENSMUSG00000026594	Ralgps2	-1.48711	3.72114466898382e-37
ENSMUSG00000026600	Soat1	1.32967606101493	2.10076385271908e-14
ENSMUSG00000026601	Axdnd1	1.28756013656634	0.000106713128816456
ENSMUSG00000026602	Nphs2	3.0757421922948	0.0170006556710194
ENSMUSG00000026628	Atf3	-1.46581	1.18520452693184e-24
ENSMUSG00000026637	Traf5	-1.1127	0.000210083328650081
ENSMUSG00000026664	Phyh	-1.45901	3.62580452844232e-19
ENSMUSG00000026672	Optn	-1.24651	1.74278592881093e-15
ENSMUSG00000026674	Ddr2	-5.84907	3.46794980279351e-19
ENSMUSG00000026692	Fmo4	-2.03291	0.000607283665475816
ENSMUSG00000026712	Mrc1	-4.33043	1.22096884826996e-25
ENSMUSG00000026718	Stam	-1.35484	1.8369026930256e-21
ENSMUSG00000026749	Nek6	-1.30896	7.60304917741489e-13
ENSMUSG00000026764	Kif5c	-2.64066	1.27515964538401e-27
ENSMUSG00000026765	Lypd6b	-4.70022	1.88323395011182e-18
ENSMUSG00000026766	Mmadhc	-1.38844	6.21407937019302e-34
ENSMUSG00000026775	Yme1l1	-1.06593	2.04920790260427e-12
ENSMUSG00000026785	Pkn3	-1.28776	9.68290717411163e-10
ENSMUSG00000026817	Ak1	-3.10691	7.65671729267941e-67
ENSMUSG00000026821	Ralgds	-2.15811	1.26310404841241e-12
ENSMUSG00000026822	Lcn2	-13.7315	9.05074775096992e-60
ENSMUSG00000026825	Dnm1	-3.60531	4.95534441703189e-40
ENSMUSG00000026837	Col5a1	-6.48486	1.22703037085506e-120
ENSMUSG00000026864	Hspa5	-1.33717	1.18482365945798e-35
ENSMUSG00000026872	Zeb2	-1.31136	6.86723169572636e-23
ENSMUSG00000026873	Phf19	-4.30298	5.93383691768773e-65
ENSMUSG00000026875	Traf1	-4.00127	1.53360513208983e-31
ENSMUSG00000026880	Stom	-2.73219	3.09367432692098e-83
ENSMUSG00000026883	Dab2ip	1.07939729307677	6.70043769397249e-11
ENSMUSG00000026888	Grb14	2.59520002076944	1.61721202989543e-10
ENSMUSG00000026890	Lhx6	1.35016162818011	1.69626755129019e-16
ENSMUSG00000026904	Slc4a10	2.7496957414934	0.00111698320783192
ENSMUSG00000026938	Fcna	-5.89444	6.08909640893135e-05
ENSMUSG00000026942	Traf2	-1.34894	1.04539204927314e-17
ENSMUSG00000026946	Nmi	-1.7568	4.15468888199279e-24
ENSMUSG00000026960	Arl6ip6	-1.27097	3.87788153011229e-15
ENSMUSG00000026979	Psd4	4.51154141627429	9.87988915733412e-21
ENSMUSG00000026981	Il1rn	-1.79814	6.97030384075021e-40
ENSMUSG00000027022	Xirp2	3.56912819520444	1.39419848761895e-62
ENSMUSG00000027068	Dhrs9	-3.23003	6.49034834277432e-49
ENSMUSG00000027070	Lrp2	4.52252420630512	0.000306669771997433
ENSMUSG00000027071	P2rx3	-3.06326	0.000161029341265489
ENSMUSG00000027082	Tfpi	-2.96015	2.73804561927518e-11
ENSMUSG00000027160	Ccdc34	-1.18352	1.31295962925593e-11
ENSMUSG00000027171	Prrg4	-1.20394	3.42373171586548e-09
ENSMUSG00000027200	Sema6d	1.62901516666268	2.23872419625395e-22
ENSMUSG00000027206	Cops2	-1.15309	1.11026937796262e-13
ENSMUSG00000027207	Galk2	-1.68219	5.87141619313554e-37
ENSMUSG00000027208	Fgf7	-5.97835	7.59971245558779e-06
ENSMUSG00000027215	Cd82	-1.19669	9.09155849415915e-19
ENSMUSG00000027220	Syt13	-6.64148	1.17301107431693e-06
ENSMUSG00000027221	Chst1	-2.69367	7.3653166675732e-61
ENSMUSG00000027236	Eif3j1	-1.13567	3.59594864188788e-09
ENSMUSG00000027254	Map1a	-2.60225	3.1375222593976e-30
ENSMUSG00000027273	Snap25	-1.62962	0.00048223396337337
ENSMUSG00000027276	Jag1	-1.16695	3.98872323945897e-16
ENSMUSG00000027297	Ltk	1.7350033342705	0.0165887015438443
ENSMUSG00000027306	Nusap1	-1.17267	4.58461581654503e-16
ENSMUSG00000027309	Dnaaf9	1.25715360427516	1.12736486454404e-31
ENSMUSG00000027312	Atrn	1.0370569692886	2.50926776080944e-21
ENSMUSG00000027313	Chac1	-1.64906	1.3687835950583e-34
ENSMUSG00000027315	Spint1	-5.994	7.96449339114666e-08
ENSMUSG00000027318	Adam33	4.21307262017584	2.32485995474293e-15
ENSMUSG00000027329	Spef1	1.74264814364453	2.45611110913726e-09
ENSMUSG00000027333	Smox	1.72058046461203	1.78596369216444e-21
ENSMUSG00000027339	Rassf2	-3.46054	5.80916302266067e-31
ENSMUSG00000027346	Gpcpd1	1.07490539197161	8.84818554864225e-13
ENSMUSG00000027366	Sppl2a	-1.20065	6.39067708672485e-19
ENSMUSG00000027371	Fahd2a	-5.67749	0.000167398696776438
ENSMUSG00000027381	Bcl2l11	-1.07586	3.63360977210363e-15
ENSMUSG00000027412	Lpin3	3.2324149374515	6.06419163249486e-17
ENSMUSG00000027420	Bfsp1	-2.79316	0.00143359112083441
ENSMUSG00000027478	Dnmt3b	1.68866030538323	0.00702541722420752
ENSMUSG00000027489	Necab3	1.94982077127656	6.76709941141397e-05
ENSMUSG00000027490	E2f1	1.29015	6.41994892348399e-23
ENSMUSG00000027495	Fam210b	2.72356575051687	3.75456386265069e-107
ENSMUSG00000027506	Tpd52	-1.17991	5.52815241578083e-21
ENSMUSG00000027514	Zbp1	-3.74093	1.35764857005761e-15
ENSMUSG00000027531	Impa1	-1.0361	8.54201567157043e-09
ENSMUSG00000027546	Atp9a	1.16191239383999	4.50956703314209e-15
ENSMUSG00000027562	Car2	3.92147847128714	1.1499723521378e-13
ENSMUSG00000027566	Psma7	-1.45271	5.99517051901028e-15
ENSMUSG00000027597	Ahcy	1.62606376082775	1.55744210105617e-36
ENSMUSG00000027605	Acss2	-1.2575	2.20658374000458e-19
ENSMUSG00000027612	Mmp24	-1.23062	3.89534512112295e-06
ENSMUSG00000027630	Tbl1xr1	-1.00258	3.92983740766199e-13
ENSMUSG00000027669	Gnb4	2.89074396526047	2.0165330477232e-39
ENSMUSG00000027673	Ndufb5	-1.06087	5.42871951385962e-11
ENSMUSG00000027706	Sec62	-1.14961	3.09202787530052e-17
ENSMUSG00000027737	Slc7a11	-4.36377	8.8586193525741e-209
ENSMUSG00000027797	Dclk1	-1.75114	3.99019176612171e-08
ENSMUSG00000027805	Pfn2	-1.70605	3.91589603437702e-09
ENSMUSG00000027806	Tsc22d2	1.35301610412816	1.86583258721097e-31
ENSMUSG00000027827	Kcnab1	2.60151032225425	3.04108711814456e-107
ENSMUSG00000027831	Veph1	6.2920928143908	1.40794470374253e-06
ENSMUSG00000027832	Ptx3	2.32674	0.00773803769857111
ENSMUSG00000027834	Serpini1	3.34144505319797	0.000168647561364418
ENSMUSG00000027843	Ptpn22	-2.28329	0.0159772921981974
ENSMUSG00000027848	Olfml3	3.07425364275299	9.52373611590059e-112
ENSMUSG00000027859	Ngf	4.80211018496801	1.26255769985444e-31
ENSMUSG00000027901	Dennd2d	2.15956054112343	3.1064964833286e-09
ENSMUSG00000027907	S100a11	1.02742718295305	1.19433426728715e-12
ENSMUSG00000027913	Crct1	-1.51181	0.00833076567548036
ENSMUSG00000027931	Npr1	2.12114704856735	1.42145473575602e-63
ENSMUSG00000027937	Jtb	1.11143254188146	3.73139328306199e-13
ENSMUSG00000027939	Nup210l	1.64712876658411	8.25524550535586e-07
ENSMUSG00000027950	Chrnb2	1.47637710617243	0.00209700025036389
ENSMUSG00000027955	Gask1b	4.30912726441055	2.50272756107985e-212
ENSMUSG00000027962	Vcam1	-1.80045	9.57340454601649e-23
ENSMUSG00000027966	Col11a1	3.78653856620869	6.23470333473945e-74
ENSMUSG00000027978	Prss12	1.01741575748928	2.14789867039841e-08
ENSMUSG00000027995	Tlr2	-2.68032	3.16251978021334e-39
ENSMUSG00000028019	Pdgfc	1.19704175910693	2.08312417181062e-18
ENSMUSG00000028037	Ifi44	-1.77004	1.23340459092806e-28
ENSMUSG00000028040	Efna4	1.14693254846281	0.000326728750013898
ENSMUSG00000028063	Lmna	1.03524425165892	1.40101265002999e-13
ENSMUSG00000028078	Dclk2	-3.03828	5.68493433862723e-05
ENSMUSG00000028088	Fmo5	2.1701357525086	2.23674794293694e-06
ENSMUSG00000028115	Bnipl	2.96206138132103	0.000346360440428399
ENSMUSG00000028116	Myoz2	6.14363228980921	2.39065233032359e-05
ENSMUSG00000028121	Bcar3	1.99710049339876	2.98026835260008e-28
ENSMUSG00000028132	Tlcd4	-4.42421	0.000553180063944079
ENSMUSG00000028150	Rorc	-1.21948	1.76498536102624e-14
ENSMUSG00000028159	Dapp1	1.33235800774678	3.99147872207584e-18
ENSMUSG00000028167	Bdh2	1.07387795115828	0.00229767206411451
ENSMUSG00000028179	Cth	-1.67137	2.12485948758285e-06
ENSMUSG00000028211	Trp53inp1	-2.15107	5.56750619386149e-48
ENSMUSG00000028224	Nbn	-1.51691	3.64669739004581e-20
ENSMUSG00000028226	Mmp16	4.45810359766462	0.00328250663433267
ENSMUSG00000028247	Coq3	-1.48655	2.20915978566042e-21
ENSMUSG00000028248	Pnisr	-1.10508	1.56518359171087e-14
ENSMUSG00000028249	Sdcbp	-1.27528	4.30224244959895e-24
ENSMUSG00000028251	Tstd3	-1.62847	3.51692063218599e-17
ENSMUSG00000028252	Ccnc	-1.38431	5.70212843876596e-15
ENSMUSG00000028255	Clca1	2.04979035107306	0.00947843258033784
ENSMUSG00000028261	Ndufaf4	-1.31765	7.25329623790948e-13
ENSMUSG00000028268	Gbp3	-1.54607	3.88124840815734e-23
ENSMUSG00000028270	Gbp2	-1.97383	4.66560854509728e-31
ENSMUSG00000028278	Rragd	-5.42168	0.000522595610521866
ENSMUSG00000028312	Smc2	-1.03259	3.05176638951488e-12
ENSMUSG00000028339	Col15a1	1.0015453940338	0.00772436255280991
ENSMUSG00000028347	Tmeff1	2.81317891912188	1.75599167488809e-28
ENSMUSG00000028358	Zfp618	3.86800463431145	9.5767517997818e-134
ENSMUSG00000028364	Tnc	1.18899145562025	4.43502082833113e-06
ENSMUSG00000028367	Txn1	-1.90381	2.12416666775402e-44
ENSMUSG00000028370	Pappa	1.34663104728061	0.00166545797149216
ENSMUSG00000028378	Ptgr1	-1.03047	6.78472552141773e-19
ENSMUSG00000028381	Ugcg	-1.20525	1.65158616581245e-20
ENSMUSG00000028382	Ptbp3	-1.16444	9.97043953893656e-16
ENSMUSG00000028385	Snx30	1.92527674146902	2.74624412498692e-40
ENSMUSG00000028392	Bspry	3.34659202334594	3.47739404314773e-25
ENSMUSG00000028393	Alad	1.00217071360767	2.2202938724025e-13
ENSMUSG00000028399	Ptprd	1.84754294063508	4.64295822255049e-47
ENSMUSG00000028409	Smu1	-1.40953	1.12915020367089e-38
ENSMUSG00000028411	Aptx	-1.44943	8.13628882808378e-22
ENSMUSG00000028416	Bag1	-1.0811	1.10566934288559e-24
ENSMUSG00000028419	Chmp5	-1.46753	1.53780835847816e-36
ENSMUSG00000028420	Tmem38b	-1.64135	1.61564403379801e-24
ENSMUSG00000028423	Nfx1	-1.15343	1.13849272881299e-25
ENSMUSG00000028426	Rad23b	-1.86036	4.6284443402196e-66
ENSMUSG00000028431	Elp1	-1.41517	1.61494374417969e-32
ENSMUSG00000028434	Epb41l4b	-4.85806	2.50800345012357e-25
ENSMUSG00000028435	Aqp3	-5.23067	1.05267825963806e-16
ENSMUSG00000028436	Dcaf12	-1.11729	2.10722075130417e-23
ENSMUSG00000028437	Ubap1	-1.55185	4.02277613075102e-28
ENSMUSG00000028439	Fam219a	-1.41184	4.86733580053192e-15
ENSMUSG00000028443	Nudt2	-1.48079	7.99389617327854e-21
ENSMUSG00000028447	Dctn3	-1.29721	1.87355612292932e-24
ENSMUSG00000028456	Unc13b	6.9643512982088	2.62842605956305e-28
ENSMUSG00000028457	Atp8b5	3.01160223627776	4.39473858465943e-05
ENSMUSG00000028465	Tln1	1.12032079369864	2.62830747816326e-15
ENSMUSG00000028466	Creb3	1.14459667611986	1.76221694627675e-23
ENSMUSG00000028476	Reck	-5.10902	0.0003437109133861
ENSMUSG00000028480	Glipr2	-4.97782	1.11666713850273e-37
ENSMUSG00000028487	Bnc2	1.6736	1.16002101840829e-24
ENSMUSG00000028497	Hacd4	2.48512177783824	1.57378682310886e-34
ENSMUSG00000028517	Plpp3	-6.42745	5.57456491430951e-13
ENSMUSG00000028527	Ak4	-7.58823	2.99892024645902e-09
ENSMUSG00000028530	Jak1	-1.16132	4.8518556395516e-27
ENSMUSG00000028532	Cachd1	-1.54067	7.47042081052205e-16
ENSMUSG00000028541	B4galt2	1.36947998783232	8.97059046221188e-11
ENSMUSG00000028542	Slc6a9	-1.18483	9.7580568541093e-17
ENSMUSG00000028549	Itgb3bp	-1.73789	5.91178865406715e-14
ENSMUSG00000028550	Atg4c	-1.44276	1.69912803672602e-19
ENSMUSG00000028558	Calr4	-4.53161	1.53449269614162e-05
ENSMUSG00000028572	Hook1	2.19738832969511	0.00808120300642631
ENSMUSG00000028573	Fggy	1.69513697062027	4.07803432810189e-13
ENSMUSG00000028582	Cc2d1b	1.10906014443638	3.97566495443328e-18
ENSMUSG00000028621	Cyb5rl	1.94314633404277	5.14520652774122e-10
ENSMUSG00000028635	Edn2	3.9660249178756	1.23896486882205e-56
ENSMUSG00000028755	Cda	-5.85254	8.08497390416382e-22
ENSMUSG00000028778	Hcrtr1	-4.25502	0.00727054872232474
ENSMUSG00000028780	Sema3c	-1.30164	4.0740731363936e-26
ENSMUSG00000028782	Adgrb2	-1.70203	5.49578886486673e-24
ENSMUSG00000028795	Ccdc28b	-1.34301	9.24519162769327e-06
ENSMUSG00000028838	Extl1	-3.6022	1.26370844141073e-12
ENSMUSG00000028841	Cnksr1	1.18274519136963	0.00169372814546577
ENSMUSG00000028860	Sytl1	1.6128145991176	0.00108461045760061
ENSMUSG00000028862	Map3k6	-1.22821	7.01248468827005e-16
ENSMUSG00000028871	Rspo1	7.08876093353829	2.99369839910355e-25
ENSMUSG00000028909	Ptpru	-3.88592	4.51547543245547e-05
ENSMUSG00000028936	Rpl22	-1.03364	1.3900051598063e-14
ENSMUSG00000028943	Espn	3.54248313669927	2.96276193520797e-65
ENSMUSG00000028970	Abcb1b	1.0345267103895	3.45448382844711e-06
ENSMUSG00000028972	Car6	-6.03001	1.75495891179042e-17
ENSMUSG00000028982	Slc25a33	-1.23214	1.5269403877714e-16
ENSMUSG00000028989	Angptl7	3.64153469278633	0.00968345551437264
ENSMUSG00000029019	Nppb	-4.23822	1.34508518175446e-09
ENSMUSG00000029032	Arhgef16	-5.69019	2.26395164534647e-12
ENSMUSG00000029059	Prxl2b	3.40779737394153	1.009681195803e-09
ENSMUSG00000029090	Adgra3	1.61905454503251	4.31543781676875e-37
ENSMUSG00000029095	Ablim2	-1.76003	0.000158844799468668
ENSMUSG00000029096	Htra3	-7.46379	8.62335736317653e-18
ENSMUSG00000029122	Evc	1.02219773141314	1.40539868568744e-13
ENSMUSG00000029134	Plb1	-1.36273	0.0123756993423586
ENSMUSG00000029149	Krtcap3	1.73340659971698	7.98184825011633e-09
ENSMUSG00000029168	Dpysl5	1.70262015393362	4.53534444714091e-28
ENSMUSG00000029189	Sel1l3	1.5602265249293	0.000315983063239636
ENSMUSG00000029223	Uchl1	3.63974097235016	4.59602227109998e-16
ENSMUSG00000029304	Spp1	-1.57637	0.000751778937851115
ENSMUSG00000029311	Hsd17b11	1.19894859361285	1.92680591709121e-11
ENSMUSG00000029312	Klhl8	1.56742758209251	3.36124250865973e-07
ENSMUSG00000029314	Gpat3	-2.44366	9.73948150147783e-22
ENSMUSG00000029337	Fgf5	3.10756221938657	1.15820623681673e-13
ENSMUSG00000029344	Tpst2	1.19317857152756	3.66038314734511e-14
ENSMUSG00000029359	Tesc	-2.62176	9.02458578402744e-63
ENSMUSG00000029364	Wsb2	1.1062263555842	3.68511155706495e-19
ENSMUSG00000029371	Cxcl5	-13.1145	2.50780146803783e-28
ENSMUSG00000029372	Ppbp	-6.29343	8.07270310063612e-06
ENSMUSG00000029375	Cxcl15	-3.24371	0.00243245143075677
ENSMUSG00000029376	Mthfd2l	-1.34449	1.39307013900035e-15
ENSMUSG00000029377	Ereg	-2.50374	4.83414014069273e-58
ENSMUSG00000029378	Areg	-1.12828	3.1906366282051e-09
ENSMUSG00000029379	Cxcl3	-11.0647	1.72130788900842e-20
ENSMUSG00000029380	Cxcl1	-12.6533	1.53004502812302e-26
ENSMUSG00000029381	Shroom3	2.04232333534799	3.88502774279085e-47
ENSMUSG00000029406	Pitpnm2	1.23621187697854	1.82385849413757e-14
ENSMUSG00000029409	U90926	-4.88655	0.00432996798922785
ENSMUSG00000029413	Naaa	-1.81916	1.54095955748787e-25
ENSMUSG00000029419	Ajm1	1.38449027147444	0.00573127733978617
ENSMUSG00000029436	Mmp17	-3.47624	7.71177662262303e-15
ENSMUSG00000029446	Psph	-1.09824	2.70131068465059e-17
ENSMUSG00000029449	Rhof	-1.7513	0.000102911992168803
ENSMUSG00000029456	Acad10	1.3549977183946	5.65309283370902e-10
ENSMUSG00000029490	Slc49a3	1.72738056165997	0.00277345433102613
ENSMUSG00000029512	Ulk1	1.19517868370122	1.0314780159266e-16
ENSMUSG00000029522	Pla2g1b	4.21166653642777	4.32907413427793e-07
ENSMUSG00000029563	Foxp2	5.93846151284104	8.62533082541101e-06
ENSMUSG00000029570	Lfng	2.20498366912878	1.19309309857359e-32
ENSMUSG00000029581	Fscn1	2.77395542853798	1.20578576842542e-60
ENSMUSG00000029597	Sds	2.8188326916402	0.00347380876944904
ENSMUSG00000029601	Iqcd	1.51936597231007	2.69101897879008e-06
ENSMUSG00000029602	Rasal1	-3.65105	1.7499100548232e-09
ENSMUSG00000029641	Rasl11a	2.85182569005248	1.52879159074837e-31
ENSMUSG00000029650	Slc46a3	1.27785289598993	0.00624275235402538
ENSMUSG00000029675	Eln	-7.28233	1.93189738062153e-08
ENSMUSG00000029695	Aass	4.44184244274645	1.61121945189035e-14
ENSMUSG00000029710	Ephb4	-2.57085	3.68999627529585e-10
ENSMUSG00000029727	Cyp3a13	-1.53581	3.91592695861906e-15
ENSMUSG00000029735	Tpk1	2.12511382938609	3.68523516829103e-33
ENSMUSG00000029752	Asns	-1.62592	1.86541088733848e-52
ENSMUSG00000029757	Dync1i1	-1.48954	1.74223034305001e-16
ENSMUSG00000029759	Pon3	2.30125762483204	1.32597486670174e-37
ENSMUSG00000029765	Plxna4	3.03883544646752	5.05312030712832e-87
ENSMUSG00000029771	Irf5	2.08857463661118	1.21759448172775e-40
ENSMUSG00000029778	Adcyap1r1	5.48557607019356	9.12138336969888e-182
ENSMUSG00000029816	Gpnmb	-1.39889	1.47576683973211e-05
ENSMUSG00000029861	Fam131b	-2.37264	0.000138004317622083
ENSMUSG00000029862	Clcn1	-3.3069	1.07263043017671e-13
ENSMUSG00000029864	Gstk1	-5.21838	0.00129478234646962
ENSMUSG00000030032	Wdr54	-1.62356	4.50112274209882e-08
ENSMUSG00000030041	M1ap	1.70778462404587	0.00449550094133041
ENSMUSG00000030049	Gkn2	-5.19113	0.00126448680528595
ENSMUSG00000030077	Chl1	-6.54192	2.44949211834799e-06
ENSMUSG00000030086	Chchd6	1.59966918259743	3.19234923744522e-11
ENSMUSG00000030088	Aldh1l1	-3.38654	3.62291994741191e-09
ENSMUSG00000030093	Wnt7a	-4.46574	0.000363620849045066
ENSMUSG00000030102	Itpr1	1.33521040011734	3.26771034033939e-18
ENSMUSG00000030123	Plxnd1	-1.73185	1.22240335522647e-15
ENSMUSG00000030137	Tuba8	-5.46518	0.000418946436577326
ENSMUSG00000030155	Clec2e	8.07583637976245	1.37323266312198e-10
ENSMUSG00000030187	Klra2	-1.81542	0.000307693833692122
ENSMUSG00000030218	Mgp	5.0530294952635	3.90146136874502e-73
ENSMUSG00000030220	Arhgdib	1.23322490445906	1.08227677902894e-07
ENSMUSG00000030222	Rerg	-5.58859	0.00023074804006243
ENSMUSG00000030246	Ldhb	1.2461908624948	8.0422661063106e-21
ENSMUSG00000030257	Srgap3	-3.41518	0.0165939079627859
ENSMUSG00000030259	Rassf8	1.28322194684979	5.59655797056895e-30
ENSMUSG00000030263	Irag2	-1.84241	8.75577802993216e-06
ENSMUSG00000030268	Bcat1	-6.27955	3.00899247813544e-126
ENSMUSG00000030306	Tmtc1	3.09433672508317	1.81438662511833e-37
ENSMUSG00000030340	Scnn1a	1.33528638662572	0.0082908995601625
ENSMUSG00000030342	Cd9	-1.03581	2.42336720243157e-20
ENSMUSG00000030353	Tead4	-1.15296	1.96619938766024e-13
ENSMUSG00000030359	Pzp	-4.07588	0.0131586722283119
ENSMUSG00000030361	Klrb1a	-2.70113	0.0167939929197716
ENSMUSG00000030380	Mzf1	1.37419425337502	0.00982552900503751
ENSMUSG00000030431	Tmem238	1.46077120654566	4.88739633009434e-15
ENSMUSG00000030433	Sbk2	2.14379438637587	0.00668348462543602
ENSMUSG00000030443	Zfp583	4.69374214708859	0.0103070267836825
ENSMUSG00000030468	Siglecg	2.43535845230309	1.14657289466486e-29
ENSMUSG00000030499	Kctd15	-9.87252	2.72168582912295e-16
ENSMUSG00000030559	Rab38	-6.92921	2.14374356600583e-07
ENSMUSG00000030560	Ctsc	-1.18097	1.27609200510185e-15
ENSMUSG00000030584	Dpf1	-1.86485	0.00120658643891302
ENSMUSG00000030588	Yif1b	1.05886974686981	2.27774648043598e-10
ENSMUSG00000030598	Fbxo17	3.24926014196132	5.38544582519649e-10
ENSMUSG00000030600	Lrfn1	1.90161152407277	8.133333040039e-17
ENSMUSG00000030616	Sytl2	-4.33869	5.43911644111705e-98
ENSMUSG00000030630	Fah	1.44957532400397	3.42783174055507e-24
ENSMUSG00000030643	Rab30	-1.32618	1.40523277126056e-06
ENSMUSG00000030649	Anapc15	1.45436603074905	2.50906146077795e-24
ENSMUSG00000030688	Stard10	-2.56269	1.84884391894325e-58
ENSMUSG00000030708	Dnajb13	4.54601746287502	0.0173485231270767
ENSMUSG00000030720	Cln3	1.06018254632816	1.29676708102797e-08
ENSMUSG00000030730	Atp2a1	3.65198632426493	0.00155003181750006
ENSMUSG00000030762	Aqp8	-5.24382	0.00108980068832781
ENSMUSG00000030782	Tgfb1i1	2.29246325332999	0.000142719545437473
ENSMUSG00000030790	Adm	4.19860004355082	1.07973910443383e-27
ENSMUSG00000030793	Pycard	4.40552623657822	8.59948065679301e-28
ENSMUSG00000030796	Tead2	-5.02822	0.00250033237113769
ENSMUSG00000030825	Hsd17b14	4.31233395461795	0.00730371580069265
ENSMUSG00000030827	Fgf21	-2.27045	0.0146875950283525
ENSMUSG00000030838	Ush1c	-4.78692	0.00563265794867472
ENSMUSG00000030849	Fgfr2	1.93630327157531	3.79002035326396e-35
ENSMUSG00000030854	Ptpn5	-2.46117	0.000108162514427199
ENSMUSG00000030872	Gga2	1.07344153524898	1.39323736110185e-14
ENSMUSG00000030890	Ilk	2.63931746471348	1.84281204927962e-06
ENSMUSG00000030895	Hpx	-2.9414	1.01620766753136e-09
ENSMUSG00000030917	Ldaf1	1.23543903156887	1.75816197352468e-08
ENSMUSG00000030946	Lhpp	2.33265521285453	3.85376551009377e-13
ENSMUSG00000030978	Rrm1	1.08808228171181	3.33819535500465e-23
ENSMUSG00000030987	Stim1	1.26568832797049	1.28933247100149e-20
ENSMUSG00000031070	Mrgprf	-1.50723	3.51125618768959e-07
ENSMUSG00000031075	Ano1	1.60122959429156	4.02206559264485e-46
ENSMUSG00000031099	Smarca1	1.02699485270946	0.000131885431514772
ENSMUSG00000031112	Stk26	1.62888091595039	4.4559664434966e-23
ENSMUSG00000031129	Slc9a9	-1.91418	0.00427283150667652
ENSMUSG00000031150	Ccdc120	1.16246793230965	8.71568951690897e-09
ENSMUSG00000031214	Ophn1	2.26066056040511	1.08750527466425e-16
ENSMUSG00000031217	Efnb1	1.10852519699644	5.24347580583707e-17
ENSMUSG00000031231	Cox7b	-1.14967	0.00112694679743221
ENSMUSG00000031239	Itm2a	3.37772655079835	2.6956031398021e-06
ENSMUSG00000031255	Sytl4	4.54572296540174	1.62662790433966e-30
ENSMUSG00000031289	Il13ra2	-5.52798	5.58689019968005e-47
ENSMUSG00000031290	Lrch2	-8.76625	4.53268256996402e-13
ENSMUSG00000031304	Il2rg	-2.68152	1.58491166114946e-06
ENSMUSG00000031327	Chic1	-6.42655	3.37786874101159e-06
ENSMUSG00000031337	Mtm1	-1.27338	1.0842410249879e-11
ENSMUSG00000031342	Gpm6b	2.14288259116456	2.30026096439021e-32
ENSMUSG00000031351	Zfp185	1.76943919894057	9.73469298795836e-08
ENSMUSG00000031373	Car5b	-1.27607	8.48300805198552e-15
ENSMUSG00000031375	Bgn	1.96501312992011	2.30001261770495e-77
ENSMUSG00000031385	Plxnb3	-2.13619	9.31110142838261e-22
ENSMUSG00000031429	Psmd10	-1.11682	1.76572529011551e-15
ENSMUSG00000031431	Tsc22d3	-1.01301	3.07391688035819e-13
ENSMUSG00000031441	Atp11a	1.29951795176383	2.7519291582412e-19
ENSMUSG00000031451	Gas6	2.85722597195782	2.02740439215504e-81
ENSMUSG00000031458	Coprs	1.25003991249842	8.29862843144535e-10
ENSMUSG00000031461	Myom2	3.18074948851136	2.66409029423378e-07
ENSMUSG00000031480	Thsd1	3.96149306952215	1.07509930013894e-11
ENSMUSG00000031502	Col4a1	1.50546366017638	5.00333486088049e-34
ENSMUSG00000031503	Col4a2	1.59331918398751	2.01076341044743e-30
ENSMUSG00000031516	Dctn6	1.05059834397804	1.79402049324432e-17
ENSMUSG00000031517	Gpm6a	2.03239445018717	4.67937121519363e-52
ENSMUSG00000031520	Vegfc	-1.03065	1.33448807479861e-08
ENSMUSG00000031549	Ido2	-4.72846	0.00205485779949693
ENSMUSG00000031551	Ido1	-4.93816	0.00397756802423486
ENSMUSG00000031558	Slit2	1.79034464416798	2.50240960360153e-12
ENSMUSG00000031563	Wwc2	1.93462508092311	4.20900973321838e-56
ENSMUSG00000031574	Star	2.31356740573538	3.72155078865558e-62
ENSMUSG00000031595	Pdgfrl	-2.71704	0.000273851975241317
ENSMUSG00000031596	Slc7a2	-4.71872	0
ENSMUSG00000031618	Nr3c2	-3.90974	0.000340715473100026
ENSMUSG00000031642	Sh3rf1	1.43197484409137	5.71462182211907e-28
ENSMUSG00000031647	Mfap3l	3.63387049945849	1.89226504958455e-26
ENSMUSG00000031659	Adcy7	1.59606150831701	2.20882821713785e-30
ENSMUSG00000031681	Smad1	-4.90513	5.71783988126633e-22
ENSMUSG00000031698	Mylk3	1.09509146045423	0.00162144007053573
ENSMUSG00000031700	Gpt2	-1.67299	5.07577684878772e-44
ENSMUSG00000031709	Tbc1d9	-2.74405	2.37487809414494e-31
ENSMUSG00000031714	Gab1	1.22001935805782	9.44459036668167e-19
ENSMUSG00000031722	Hp	-4.95903	0
ENSMUSG00000031740	Mmp2	6.18383901810362	6.92589635042479e-15
ENSMUSG00000031750	Il34	-1.51103	1.08904959194853e-12
ENSMUSG00000031762	Mt2	-4.9134	0.00373310955597454
ENSMUSG00000031770	Herpud1	-1.11514	6.71995971928653e-21
ENSMUSG00000031780	Ccl17	2.85136979369738	0.00357862345045883
ENSMUSG00000031785	Adgrg1	4.97613182119361	9.67633686050288e-104
ENSMUSG00000031788	Kifc3	3.15787205405599	6.02430204395644e-91
ENSMUSG00000031789	Cngb1	-4.53461	0.0153359677443795
ENSMUSG00000031827	Cotl1	-3.39494	4.15859249376402e-46
ENSMUSG00000031860	Pbx4	1.13410161329512	0.0104821016944955
ENSMUSG00000031861	Lpar2	1.08712957195293	5.91115558989452e-14
ENSMUSG00000031877	Ces2g	-1.35944	8.91154732976869e-15
ENSMUSG00000031936	Hephl1	-2.0571	1.09171166231128e-34
ENSMUSG00000031937	Vstm5	-2.06249	9.69187152332047e-23
ENSMUSG00000031939	Taf1d	-1.04997	1.93687927710736e-10
ENSMUSG00000031951	Tmem231	1.10748205181259	7.85219847679483e-07
ENSMUSG00000031955	Bcar1	1.02095790369672	8.63077374410181e-13
ENSMUSG00000032000	Birc3	-1.20775	1.89132485720058e-13
ENSMUSG00000032006	Pdgfd	2.65529627493236	6.28599922409948e-05
ENSMUSG00000032010	Usp2	2.92262587008453	7.85371220347367e-07
ENSMUSG00000032012	Nectin1	1.31512621433585	1.06407769410293e-13
ENSMUSG00000032014	Oaf	-5.5821	0.000331082127162288
ENSMUSG00000032020	Ubash3b	-6.0684	2.86975688557086e-05
ENSMUSG00000032033	Barx2	-3.23621	0.00060961307785342
ENSMUSG00000032036	Kirrel3	-1.24654	6.45263967432986e-13
ENSMUSG00000032068	Plet1	-2.87483	1.32404190608756e-18
ENSMUSG00000032092	Mpzl2	1.05023534240551	0.00531511997128889
ENSMUSG00000032125	Robo4	1.22509784952803	0.000867380611632867
ENSMUSG00000032204	Aqp9	-3.08336	0.00463000351618071
ENSMUSG00000032224	Fam81a	-3.44679	0.0163006060052168
ENSMUSG00000032226	Gcnt3	-6.05652	2.62276852339527e-05
ENSMUSG00000032243	Itga11	-2.54937	5.26451283434834e-05
ENSMUSG00000032252	Glce	-1.6478	2.11196153365487e-38
ENSMUSG00000032265	Tent5a	-1.05062	3.6344234231141e-05
ENSMUSG00000032271	Nnmt	-1.20549	1.86593691015034e-20
ENSMUSG00000032332	Col12a1	-1.77997	6.50916996725937e-05
ENSMUSG00000032334	Loxl1	2.11997993168234	2.06761163054322e-44
ENSMUSG00000032348	Gsta4	-1.3303	9.76755303134238e-23
ENSMUSG00000032350	Gclc	-1.04224	4.23797617994515e-13
ENSMUSG00000032352	Lrrc1	1.01868549633136	5.88478138128666e-17
ENSMUSG00000032358	Fam83b	2.0799592127108	8.11875004208868e-18
ENSMUSG00000032359	Ctsh	1.6595661984581	2.49061840190293e-29
ENSMUSG00000032380	Dapk2	3.48151362030519	7.48443910289612e-97
ENSMUSG00000032387	Rbpms2	1.04825631556194	2.56213428476452e-08
ENSMUSG00000032401	Lctl	1.00543068094231	0.000489755330339792
ENSMUSG00000032415	Ube2cbp	-1.03373	0.000618777101341372
ENSMUSG00000032420	Nt5e	4.9374487649715	9.22850693700744e-94
ENSMUSG00000032482	Cspg5	-4.6489	0.00974621231028691
ENSMUSG00000032495	Lrrc2	3.50954417130876	4.64325407186895e-15
ENSMUSG00000032507	Fbxl2	-1.67482	0.000153764905689242
ENSMUSG00000032511	Scn5a	-3.07133	1.66474406052681e-07
ENSMUSG00000032526	Ss18l2	-1.12736	3.67411380731549e-08
ENSMUSG00000032531	Amotl2	1.48682813349375	7.84478283228778e-33
ENSMUSG00000032554	Trf	3.24975549107758	2.0041639478147e-179
ENSMUSG00000032589	Bsn	1.42958274796284	0.000418921040340528
ENSMUSG00000032591	Mst1	-5.05537	6.00211283174606e-19
ENSMUSG00000032673	Prorsd1	-1.09966	1.99598818906762e-06
ENSMUSG00000032691	Nlrp3	-4.28318	0.000747387978315822
ENSMUSG00000032702	Kank1	1.9693394067596	1.90932549436548e-63
ENSMUSG00000032715	Trib3	-1.80573	2.67345660232694e-39
ENSMUSG00000032725	Folr2	2.60640599290295	0.00373766872164321
ENSMUSG00000032735	Ablim3	-5.91657	9.10123568984914e-20
ENSMUSG00000032741	Tpcn1	1.39072275139976	5.86760115661064e-29
ENSMUSG00000032773	Chrm1	4.77021798003418	0.00710356852475722
ENSMUSG00000032796	Lama1	3.94014231391177	1.9503825674875e-38
ENSMUSG00000032826	Ank2	-2.36849	2.99344954680717e-21
ENSMUSG00000032839	Trpc1	-7.76409	7.95395570351803e-10
ENSMUSG00000032841	Prr5l	1.02761323743988	6.13416707423513e-09
ENSMUSG00000032849	Abcc4	-1.56693	3.77987646037212e-27
ENSMUSG00000032850	Rnft2	1.56924240542748	4.50578967525257e-09
ENSMUSG00000032855	Pkd1	1.17453	5.68676436079609e-15
ENSMUSG00000032878	Ccdc85a	3.17298327135519	1.79466746398792e-06
ENSMUSG00000032968	Inha	1.64612192333352	1.15322839901914e-08
ENSMUSG00000033066	Gas7	-1.60451	1.92455895357322e-05
ENSMUSG00000033083	Tbc1d4	-1.20495	6.21330729376514e-15
ENSMUSG00000033111	3830406C13Rik	1.52788229715258	4.54201083454964e-06
ENSMUSG00000033192	Lpcat2	4.29139	1.16388010807727e-198
ENSMUSG00000033207	Mamdc2	5.49563819428762	6.43959529160035e-58
ENSMUSG00000033209	Ttc28	1.17951297569467	1.73596407708156e-10
ENSMUSG00000033213	AA467197	-3.26584	5.72244093723714e-10
ENSMUSG00000033214	Slitrk5	1.52566976427467	3.50499588378733e-05
ENSMUSG00000033253	Szt2	1.11722864953125	4.95005358706998e-13
ENSMUSG00000033327	Tnxb	-1.35197	8.9793430607476e-15
ENSMUSG00000033355	Rtp4	-1.42578	1.91387521940052e-19
ENSMUSG00000033361	Prrg3	-1.64606	2.12963832023064e-09
ENSMUSG00000033389	Arhgap44	1.35333905440527	5.07884698351751e-16
ENSMUSG00000033419	Snap91	-5.46288	0.000477132312102496
ENSMUSG00000033436	Armcx2	3.82309389217689	8.22709394201958e-46
ENSMUSG00000033460	Armcx1	5.04787502520251	9.32938211771008e-20
ENSMUSG00000033486	Catsper2	-1.49753	0.00256599703098512
ENSMUSG00000033491	Prss35	-1.29852	1.86631918021714e-24
ENSMUSG00000033538	Casp4	-1.57221	3.86626223441169e-23
ENSMUSG00000033542	Arhgef5	1.39680457441975	6.84739092719797e-37
ENSMUSG00000033578	Tmem35a	2.67293655191254	3.24412750103334e-45
ENSMUSG00000033595	Lgi3	-4.90549	3.5840606152984e-21
ENSMUSG00000033629	Hacd3	-1.04414	2.38237535597937e-22
ENSMUSG00000033685	Ucp2	2.42254764094057	1.02747843230769e-60
ENSMUSG00000033722	BC034090	3.82395913500839	0.00551115088517695
ENSMUSG00000033906	Zdhhc15	3.99521177286607	0.00311339508303068
ENSMUSG00000033965	Slc16a2	-1.02071	3.85875310247806e-17
ENSMUSG00000033998	Kcnk1	2.76521	6.96501432459891e-15
ENSMUSG00000034035	Ccdc17	1.01069709658268	0.0068796576460145
ENSMUSG00000034112	Atp2c2	-1.1493	0.0156338830192296
ENSMUSG00000034127	Tspan8	-1.26039	9.10959831259965e-19
ENSMUSG00000034209	Rasl10a	-2.84177	0.000736972074614297
ENSMUSG00000034248	Slc25a37	-1.181	2.63819045693277e-13
ENSMUSG00000034275	Igsf9b	2.53925692587703	2.04122535019431e-18
ENSMUSG00000034278	Dnajc17	-1.12697	4.44774705807339e-06
ENSMUSG00000034295	Fhod3	-3.91914	4.72074046623963e-07
ENSMUSG00000034334	Fam151b	-1.93323	5.76055621003175e-05
ENSMUSG00000034353	Ramp1	1.91856881778683	1.07703838413369e-21
ENSMUSG00000034361	Cpne2	1.00296963348284	2.99233994377555e-11
ENSMUSG00000034422	Parp14	-1.10503	3.80676244826842e-15
ENSMUSG00000034445	Cyb561a3	1.14547663710125	3.27397088217211e-14
ENSMUSG00000034459	Ifit1	-2.93469	1.89089722970888e-58
ENSMUSG00000034460	Six4	-1.35368	4.33480110778055e-11
ENSMUSG00000034538	Zfp418	1.4540093421209	0.00836708809267062
ENSMUSG00000034607	Pof1b	-4.30691	0.00586521649908142
ENSMUSG00000034648	Lrrn1	4.70179200923442	0.0105933395837358
ENSMUSG00000034675	Dbn1	1.83683324875288	1.03754100061443e-32
ENSMUSG00000034687	Fras1	1.80870473687296	5.06710647848085e-05
ENSMUSG00000034714	Ttyh2	-1.35578	2.62981250687954e-22
ENSMUSG00000034758	Tle6	-1.39841	2.69054226457153e-09
ENSMUSG00000034771	Tle2	-1.01608	0.00436308413182813
ENSMUSG00000034780	B3galt1	1.84855630882319	2.23741649023109e-07
ENSMUSG00000034845	Plvap	-1.97676	0.00187145489041043
ENSMUSG00000034853	Acot11	5.23415218505531	7.07896766515904e-08
ENSMUSG00000034855	Cxcl10	-2.53101	3.98027125811849e-21
ENSMUSG00000034892	Rps29	-1.24291	0.00264734044629737
ENSMUSG00000034928	Rnf44	1.08415145775588	4.79002877901891e-21
ENSMUSG00000034959	Rubcnl	-4.4343	0.000384918488147044
ENSMUSG00000034997	Htr2a	-5.88226	5.96498756473781e-05
ENSMUSG00000035042	Ccl5	-5.62161	1.17127419680844e-35
ENSMUSG00000035062	Zc4h2	1.22311642546557	2.85029311581573e-07
ENSMUSG00000035107	Dcbld2	1.8617621292245	8.31860609235086e-63
ENSMUSG00000035121	Neil2	1.85735984406522	0.000122912026545255
ENSMUSG00000035158	Mitf	2.01930744329329	0.00490631951387496
ENSMUSG00000035171	1110059E24Rik	-1.19839	1.19774958923903e-09
ENSMUSG00000035201	Pramel17	-4.81199	0.00601745912268082
ENSMUSG00000035246	Pcyt1b	1.68723431126435	2.90842830925993e-24
ENSMUSG00000035273	Hpse	-5.35636	5.77523050347685e-96
ENSMUSG00000035283	Adrb1	4.39440830482618	2.64691266807622e-05
ENSMUSG00000035356	Nfkbiz	-2.86259	7.69710052231446e-112
ENSMUSG00000035373	Ccl7	-5.59196	1.61320859531419e-195
ENSMUSG00000035385	Ccl2	-4.32137	2.29834651084494e-178
ENSMUSG00000035390	Brsk1	-1.18871	0.000346637193082914
ENSMUSG00000035403	Crb2	1.46993413741278	7.84630097109044e-22
ENSMUSG00000035413	Tmem98	1.17182490768334	4.51895947751559e-22
ENSMUSG00000035473	Galm	1.87128025698376	9.14804685369988e-09
ENSMUSG00000035504	Reep6	-1.46329	8.31035651178877e-10
ENSMUSG00000035513	Ntng2	-1.74557	1.13037513563454e-26
ENSMUSG00000035547	Capn5	-1.99716	3.81429145163836e-26
ENSMUSG00000035566	Pcdh17	2.29049819469456	7.49613398720674e-40
ENSMUSG00000035692	Isg15	-2.09418	5.98644596546341e-43
ENSMUSG00000035778	Ggta1	-1.53491	9.10257187492752e-29
ENSMUSG00000035835	Plppr3	1.32862910170372	0.000629352396230728
ENSMUSG00000035847	Ids	1.1857938565572	4.3444974986181e-15
ENSMUSG00000035864	Syt1	-3.27663	0.00268102815024283
ENSMUSG00000035877	Zhx3	1.08794724271311	2.00001786686982e-08
ENSMUSG00000035900	Gramd4	-1.00653	9.07075777858366e-18
ENSMUSG00000035916	Ptprq	6.32417249064947	7.16374294901902e-06
ENSMUSG00000035967	Ints6l	-1.12075	2.7078992725534e-05
ENSMUSG00000035969	Rusc2	2.15300444474746	6.42424772735824e-49
ENSMUSG00000036006	Ripor2	-2.60292	0.000668166273688231
ENSMUSG00000036019	Tmtc2	1.81890452906539	1.23288312824497e-30
ENSMUSG00000036053	Fmnl2	-1.48339	1.53198684972469e-07
ENSMUSG00000036067	Slc2a6	-3.92788	0.00282791527071053
ENSMUSG00000036093	Arl5a	-1.08094	8.59073821693765e-14
ENSMUSG00000036106	Prr5	2.46497624874696	2.69135846649596e-08
ENSMUSG00000036114	Rpp25l	-1.25064	2.45882862600609e-10
ENSMUSG00000036136	Fam110c	3.55968239998423	5.98249358708052e-63
ENSMUSG00000036202	Rif1	-1.1441	1.08486739392318e-15
ENSMUSG00000036241	Ube2r2	-1.52783	1.10829121345422e-32
ENSMUSG00000036249	Rbm43	-1.20534	9.60416802360703e-10
ENSMUSG00000036256	Igfbp7	1.19172650558719	2.41262033386267e-17
ENSMUSG00000036273	Lrrk2	-5.77268	0.000133485564270367
ENSMUSG00000036295	Lrrn3	4.17282353082364	0.0103744636634983
ENSMUSG00000036305	NA	-1.44645	8.6502555373442e-07
ENSMUSG00000036334	Igsf10	3.40073010772865	8.09527870536504e-06
ENSMUSG00000036381	P2ry14	4.53322579646972	9.3037290131908e-06
ENSMUSG00000036412	Arsi	-5.37877	0.000636372659263614
ENSMUSG00000036492	Rnf39	1.55584538169852	1.20367449854953e-17
ENSMUSG00000036528	Ppfibp2	3.63569948975221	7.40337937878929e-142
ENSMUSG00000036545	Adamts2	-4.26429	2.81933803757926e-06
ENSMUSG00000036564	Ndrg4	-3.17389	7.98257819741209e-19
ENSMUSG00000036565	Ttyh3	1.3395622237979	2.15986596810841e-13
ENSMUSG00000036596	Cpz	-7.1001	6.72874471432987e-08
ENSMUSG00000036599	Chst12	1.28557304740367	4.23209255501962e-19
ENSMUSG00000036667	Tcaf1	1.23795842862016	1.91368800832999e-18
ENSMUSG00000036687	Tmem184a	-1.3922	0.00691551995644911
ENSMUSG00000036731	Cysrt1	-4.24666	3.4660799319116e-08
ENSMUSG00000036764	Dnajc12	1.14376569892284	0.00330975787249177
ENSMUSG00000036766	Dner	-3.47183	0.0181466497500554
ENSMUSG00000036781	Rps27l	-1.05172	3.51496830336557e-11
ENSMUSG00000036782	Klhl13	-6.26351	8.25754695980301e-06
ENSMUSG00000036822	Topors	-1.06907	3.46203208730587e-18
ENSMUSG00000036834	Plch1	1.73672805512752	1.17151468872396e-05
ENSMUSG00000036856	Wnt4	-3.50146	2.55495102448634e-27
ENSMUSG00000036863	Syde2	1.49839657359206	8.95571782441263e-17
ENSMUSG00000036872	Abcc12	4.57649522827181	4.14188986517399e-27
ENSMUSG00000036885	Arhgef26	1.93321854650833	1.09948335226795e-27
ENSMUSG00000036899	Trpv5	-3.01832	2.27483844147456e-08
ENSMUSG00000036902	Neto2	2.92094981935191	9.4756176026177e-74
ENSMUSG00000036904	Fzd8	3.59661345407289	3.72685297725938e-17
ENSMUSG00000036908	Unc93b1	-1.34742	2.02622199867787e-10
ENSMUSG00000036938	Try5	-5.21352	0.00122209855024172
ENSMUSG00000036958	Cst11	4.91584380834525	0.00620180188603567
ENSMUSG00000037012	Hk1	-1.52131	2.57454770362185e-19
ENSMUSG00000037031	Tspan15	1.22328411869784	5.06383741022759e-24
ENSMUSG00000037035	Inhbb	1.55557009277412	9.35215243684783e-29
ENSMUSG00000037053	Azgp1	-1.74482	4.30054888956109e-19
ENSMUSG00000037086	Prr32	-4.56967	0.0128970044661256
ENSMUSG00000037126	Psd	-1.03671	0.000117136140511374
ENSMUSG00000037169	Mycn	4.21197049224782	6.34019533668722e-18
ENSMUSG00000037225	Fgf2	4.27792202964007	2.09698188642117e-63
ENSMUSG00000037344	Slc12a9	1.08326771325283	5.50969780687856e-09
ENSMUSG00000037347	Chst7	-1.23089	0.0106146667345582
ENSMUSG00000037375	Hhat	1.05039925082552	2.52615812755334e-07
ENSMUSG00000037386	Rims2	-6.31351	9.19624960256209e-06
ENSMUSG00000037408	Cnnm4	1.25340602648288	2.45262180242831e-19
ENSMUSG00000037411	Serpine1	1.13562820571827	1.23659483806228e-25
ENSMUSG00000037465	Klf10	-1.32673	9.34882107627284e-29
ENSMUSG00000037531	Mrpl47	-1.29779	3.66730356278599e-12
ENSMUSG00000037568	Vash2	-2.78107	2.01336619475508e-11
ENSMUSG00000037606	Osbpl5	1.16692446486446	2.57008313135865e-13
ENSMUSG00000037613	Tnfrsf23	1.67636665085448	2.33583595933475e-47
ENSMUSG00000037621	Atoh8	-1.38726	6.3299728958051e-05
ENSMUSG00000037636	Slc25a43	1.15224284618341	5.06232915174015e-08
ENSMUSG00000037681	Esyt3	-1.31243	2.99196824225004e-15
ENSMUSG00000037686	Aspg	-7.49271	5.32465354547475e-09
ENSMUSG00000037784	Dzip1l	1.01604935517336	4.67805234687738e-15
ENSMUSG00000037788	Vopp1	-2.80691	2.87143738200635e-08
ENSMUSG00000037798	Mat1a	6.42140334409286	8.55830374071947e-07
ENSMUSG00000037813	D630003M21Rik	-4.68834	0.000122552598503358
ENSMUSG00000037820	Tgm2	-3.95769	1.12184968750017e-171
ENSMUSG00000037849	Ifi206	-4.98064	0.00420447823984501
ENSMUSG00000037852	Cpe	1.52459681828452	1.41631080172667e-43
ENSMUSG00000037860	Aim2	-3.79553	3.25966991261041e-25
ENSMUSG00000037892	Pcdh18	2.39391896292064	2.06868182388599e-19
ENSMUSG00000037902	Sirpa	-1.15328	0.00481255540054534
ENSMUSG00000037940	Inpp4b	-1.51398	8.78243291491876e-19
ENSMUSG00000037946	Fgd3	3.12435920105172	1.60961819421974e-75
ENSMUSG00000037979	Ccdc92	1.35851563754365	7.74942015488984e-14
ENSMUSG00000037990	Sh3rf3	2.59115575087562	4.92032508061859e-32
ENSMUSG00000037994	Slc9b2	1.94419373862713	1.99451846591476e-09
ENSMUSG00000037995	Igsf9	5.1295089023097	8.93870648011363e-23
ENSMUSG00000038020	Rapgefl1	-1.47451	9.41664269224152e-05
ENSMUSG00000038037	Socs1	-2.12298	9.53334880348619e-05
ENSMUSG00000038042	Ptpdc1	1.10455326719054	4.27006501277382e-06
ENSMUSG00000038059	Smim3	-1.57689	1.58616204818661e-24
ENSMUSG00000038065	Mturn	-1.12363	2.02687210424568e-08
ENSMUSG00000038067	Csf3	-4.7508	6.30755365219339e-31
ENSMUSG00000038068	Rnf144b	1.40776340467256	1.66033804047127e-06
ENSMUSG00000038070	Cntln	1.33683266693443	1.06715089131165e-12
ENSMUSG00000038074	Fkbp14	-1.56984	1.37379378198087e-25
ENSMUSG00000038143	Stox2	1.79918431238082	4.82497375719564e-18
ENSMUSG00000038146	Notch3	-7.7796	1.64293893160921e-13
ENSMUSG00000038156	Spon1	1.24560884150422	0.00133238003054109
ENSMUSG00000038168	P3h2	-1.53606	4.75206466974059e-07
ENSMUSG00000038178	Slc43a2	-3.37729	7.6686935669822e-72
ENSMUSG00000038205	Prkab2	1.17157318144087	1.24674393059821e-11
ENSMUSG00000038208	Pgap3	1.02394432423329	7.07586751119183e-05
ENSMUSG00000038236	Hoxa7	-6.75985	3.81400738031884e-10
ENSMUSG00000038241	Cep250	1.5131998216638	2.25987360463924e-23
ENSMUSG00000038244	Mical2	1.40415501381396	6.42277605618298e-39
ENSMUSG00000038248	Sobp	-8.21743	3.76625143073105e-11
ENSMUSG00000038253	Hoxa5	-1.64206	0.00924303973105115
ENSMUSG00000038264	Sema7a	-3.25309	8.85912787131715e-55
ENSMUSG00000038305	Spats2l	3.85480005753502	3.42301801172001e-12
ENSMUSG00000038319	Kcnh2	-1.69063	1.15627913512687e-12
ENSMUSG00000038349	Plcl1	-7.4666	1.79826606780362e-09
ENSMUSG00000038370	Pcp4l1	1.74460721140005	3.43317398912651e-11
ENSMUSG00000038384	Setd1b	1.00755689261302	1.46362537489445e-09
ENSMUSG00000038400	Pmepa1	2.19608957369058	8.04859262514199e-67
ENSMUSG00000038402	Foxf2	1.58193248327177	1.09678636960521e-21
ENSMUSG00000038408	1700018A04Rik	3.17356985256428	4.0482172840017e-09
ENSMUSG00000038412	Higd1a	-1.47741	5.25247512716256e-15
ENSMUSG00000038415	Foxq1	1.94064627248644	5.23095129282239e-48
ENSMUSG00000038456	Dennd2a	-1.34574	1.36108321500252e-08
ENSMUSG00000038463	Olfml2b	1.07394042161252	7.27699498683113e-23
ENSMUSG00000038473	Nos1ap	1.0526675446427	7.04841736341143e-07
ENSMUSG00000038486	Sv2a	1.33656333308544	5.40533516352872e-19
ENSMUSG00000038495	Otud7b	1.09358583756073	6.30865969523137e-21
ENSMUSG00000038517	Tbkbp1	1.21283650554671	6.26308007127433e-09
ENSMUSG00000038521	C1s1	1.07750022751104	2.46577918367195e-22
ENSMUSG00000038530	Rgs4	-1.77193	2.19446347175662e-14
ENSMUSG00000038555	Reep2	-2.0921	7.05204000072329e-16
ENSMUSG00000038587	Akap12	-1.06076	3.71165167783344e-07
ENSMUSG00000038607	Gng10	-1.12001	5.00286173940832e-09
ENSMUSG00000038608	Dock10	-4.52501	5.80917948431387e-128
ENSMUSG00000038648	Creb3l2	1.23640874132061	2.77151378534048e-29
ENSMUSG00000038679	Trps1	2.34661657154971	6.3110255035249e-11
ENSMUSG00000038702	Dsel	1.36888961072712	6.00465650510971e-17
ENSMUSG00000038736	Nudcd1	-1.24308	2.40978350266011e-21
ENSMUSG00000038742	Angptl6	-1.66262	0.00127052507194145
ENSMUSG00000038793	Lefty1	-2.12751	8.05071603676181e-16
ENSMUSG00000038807	Rap1gap2	1.21138276716222	2.95282756008114e-05
ENSMUSG00000038811	Gngt2	-5.38622	9.45070552711709e-05
ENSMUSG00000038827	Abitram	-1.78453	9.1580850008296e-43
ENSMUSG00000038861	Pi4kb	1.2490018382629	2.90144397922325e-17
ENSMUSG00000038872	Zfhx3	1.25001203529176	1.29297287035937e-14
ENSMUSG00000038879	Nipal2	-4.9276	4.86648295720792e-05
ENSMUSG00000038886	Man2a2	1.01746500783853	1.01319488892436e-14
ENSMUSG00000038894	Irs2	1.61237039583085	7.31128842285911e-33
ENSMUSG00000038900	Rpl12	-1.2726	7.27783761375451e-17
ENSMUSG00000038917	3930402G23Rik	1.18337160802153	0.00969492592808373
ENSMUSG00000038963	Slco4a1	-5.6665	0.000187631595793522
ENSMUSG00000038970	Lmtk2	1.10846471268411	7.49445869521201e-16
ENSMUSG00000038984	Tspyl5	2.93107120521176	3.64025405584934e-07
ENSMUSG00000039001	Rps21	-1.96103	5.96804762838929e-06
ENSMUSG00000039004	Bmp6	1.28534357992663	3.51497418252634e-07
ENSMUSG00000039007	Cpq	2.94083576627409	5.1504499081868e-78
ENSMUSG00000039016	Timm8b	-1.01131	0.0177159710093756
ENSMUSG00000039058	Ak5	2.81874350560018	9.32662602411296e-66
ENSMUSG00000039081	Zfp503	-8.42027	1.0729886740987e-11
ENSMUSG00000039109	F13a1	3.71270624047167	8.61083184794606e-17
ENSMUSG00000039110	Mycbpap	3.23376081746555	1.40976035509526e-19
ENSMUSG00000039116	Adgrg6	-1.58861	1.51259847723504e-38
ENSMUSG00000039126	Prune2	1.06297384810704	1.08835447061578e-14
ENSMUSG00000039137	Whrn	1.64587827720502	0.00554042301793147
ENSMUSG00000039145	Camk1d	-6.90629	3.85164482043644e-28
ENSMUSG00000039158	Akna	1.72860975310624	9.92386969460425e-05
ENSMUSG00000039168	Dap	-1.15324	6.88269594929958e-21
ENSMUSG00000039195	Bbln	-1.74301	1.86016300131005e-23
ENSMUSG00000039217	Il18	1.24420435248542	0.00716765055246988
ENSMUSG00000039221	Rpl22l1	-1.26996	5.21215875371199e-13
ENSMUSG00000039270	Megf9	3.6981384529324	1.07775698660772e-159
ENSMUSG00000039304	Tnfsf10	-4.85288	0.0050582897656306
ENSMUSG00000039347	Atp6v0e2	3.0819382747182	1.60397531848909e-71
ENSMUSG00000039375	Wdr17	2.40896290174669	0.0022255081569887
ENSMUSG00000039405	Prss23	1.23773751528481	1.20455885279494e-10
ENSMUSG00000039431	Mtmr7	-3.70556	7.16916072947799e-37
ENSMUSG00000039477	Tnrc18	1.30800131369031	5.06297533701667e-17
ENSMUSG00000039488	Cntn5	-3.4746	0.0166187538825674
ENSMUSG00000039497	Dse	2.02231219365106	4.93854445630939e-12
ENSMUSG00000039518	Cdsn	-2.67914	1.50304681232812e-36
ENSMUSG00000039542	Ncam1	1.52463571249745	1.30101823783797e-30
ENSMUSG00000039578	Ccser1	-3.66775	5.63985590703565e-06
ENSMUSG00000039629	Strip2	1.12528905613525	0.000339801922372912
ENSMUSG00000039701	Usp53	2.35457225820031	1.85999786682191e-63
ENSMUSG00000039742	Garin1b	-1.13991	0.000293164865335963
ENSMUSG00000039813	Tbc1d2	1.3653743640722	2.31172237683739e-11
ENSMUSG00000039853	Trim14	-1.57049	1.05905362346991e-06
ENSMUSG00000039903	Eva1c	-2.75259	2.20537500215799e-64
ENSMUSG00000039904	Gpr37	2.37536613958435	1.32703425792372e-18
ENSMUSG00000039934	Gsap	-2.52489	2.09978613056236e-52
ENSMUSG00000039942	Ptger4	1.29845936869374	0.00046382413861873
ENSMUSG00000039956	Mrap	-6.01556	3.06258312907916e-05
ENSMUSG00000039960	Rhou	-1.5282	7.42536374122163e-42
ENSMUSG00000039982	Dtx4	-1.08394	1.42964132550887e-16
ENSMUSG00000039997	Ifi203	-1.4902	2.09292511990023e-19
ENSMUSG00000040016	Ptger3	-6.75797	4.89914680362143e-07
ENSMUSG00000040022	Rab11fip2	1.46690686553925	9.47887891187494e-28
ENSMUSG00000040026	Saa3	-8.00984	0
ENSMUSG00000040035	Disp2	-6.11102	2.93543214031473e-06
ENSMUSG00000040111	Gramd1b	5.27220164188559	1.13687980059684e-47
ENSMUSG00000040121	Rep15	2.65572468474418	1.99913853691745e-05
ENSMUSG00000040124	Gorab	-1.19608	7.15317669341078e-17
ENSMUSG00000040152	Thbs1	1.94882834234114	4.93754386753945e-54
ENSMUSG00000040213	Kyat3	1.53789606434828	1.427232271361e-08
ENSMUSG00000040254	Sema3d	2.08327014139843	2.5648108783165e-38
ENSMUSG00000040260	Daam2	2.11122500072779	2.37538274457822e-67
ENSMUSG00000040269	Mrps28	-1.2637	1.14136578151375e-09
ENSMUSG00000040276	Pacsin1	-5.00466	0.00263780162857861
ENSMUSG00000040296	Rigi	-1.73607	2.45729558550172e-48
ENSMUSG00000040359	Ufl1	-1.50368	4.51909323463242e-26
ENSMUSG00000040363	Bcor	1.21899997803996	2.62637935511055e-12
ENSMUSG00000040364	Sec1	-2.57465	1.06112848412794e-06
ENSMUSG00000040410	Fbxl4	-1.10356	2.88428291668385e-12
ENSMUSG00000040412	Elapor1	-5.48562	0.000382210186249673
ENSMUSG00000040451	Sgms1	-1.0575	9.32904266991479e-20
ENSMUSG00000040455	Usp45	-1.15919	1.29836574385817e-11
ENSMUSG00000040473	Cfap69	-1.21384	4.61299956514976e-06
ENSMUSG00000040483	Xaf1	-1.38223	4.99339814967728e-17
ENSMUSG00000040488	Ltbp4	1.13353834076989	4.73288036860674e-11
ENSMUSG00000040528	Milr1	-3.16822	0.000394871313684428
ENSMUSG00000040554	Aipl1	-2.28375	0.0152861835483341
ENSMUSG00000040563	Plppr2	-1.14824	6.58915618772825e-07
ENSMUSG00000040570	Rundc3b	5.26646402999971	4.05365695238888e-10
ENSMUSG00000040594	Ranbp17	4.85122863240261	0.00570911631739495
ENSMUSG00000040596	Pogk	5.49550984592335	5.85921481998666e-180
ENSMUSG00000040613	Apobec1	-2.88655	7.2095391105145e-16
ENSMUSG00000040616	Tmem51	-1.64524	1.94206540778838e-19
ENSMUSG00000040653	Ppp1r14c	-5.14219	0.00174061450888545
ENSMUSG00000040690	Col16a1	1.15446719443729	1.00625625811424e-14
ENSMUSG00000040703	Cyp2s1	1.32499124894622	2.7468294946523e-25
ENSMUSG00000040713	Creg1	1.00208663022251	1.13537461987145e-19
ENSMUSG00000040714	Klc3	1.34608223457258	2.49377021216465e-10
ENSMUSG00000040717	Il17rd	1.90183385720563	1.23918761211814e-38
ENSMUSG00000040734	Ppp1r13l	2.67693899011129	8.13868182357169e-49
ENSMUSG00000040738	Ints8	-1.13656	1.35720023062641e-13
ENSMUSG00000040747	Cd53	3.98243561912564	0.0184606247566463
ENSMUSG00000040795	Iqcc	-1.28173	1.66700793003085e-06
ENSMUSG00000040820	Hlcs	1.31324889854779	1.0169680217152e-14
ENSMUSG00000040907	Atp1a3	1.84708602178057	8.4384293130452e-13
ENSMUSG00000040990	Sh3kbp1	-2.10077	2.65277526614683e-48
ENSMUSG00000040997	Abhd4	1.02329907689773	1.02377576072359e-13
ENSMUSG00000040998	Npnt	2.93468976616451	6.39452424854294e-23
ENSMUSG00000041000	Trim62	1.47841068254908	0.000139198204934133
ENSMUSG00000041037	Irgq	1.08592858000663	1.16750089426377e-12
ENSMUSG00000041062	Mslnl	2.07214195821318	0.00039729342891074
ENSMUSG00000041120	Nbl1	-1.27755	1.05256833216271e-16
ENSMUSG00000041135	Ripk2	-1.28561	1.90252751824455e-20
ENSMUSG00000041144	Dnah7b	1.40919716506691	0.000243941907521617
ENSMUSG00000041147	Brca2	1.0401451843137	1.43406669106318e-13
ENSMUSG00000041153	Osgin2	-1.06906	6.23033056017227e-09
ENSMUSG00000041168	Lonp1	-1.04837	1.62753314508254e-13
ENSMUSG00000041180	Hectd2	-2.01112	1.06173070249406e-08
ENSMUSG00000041189	Chrnb1	1.36029490357107	1.46493273838124e-13
ENSMUSG00000041235	Chd7	2.05942870106436	1.80566808440564e-18
ENSMUSG00000041238	Rbbp8	-1.04638	2.60806188982824e-10
ENSMUSG00000041245	Wnk3	1.14921240161228	0.00205837887079402
ENSMUSG00000041272	Tox	4.62466464702833	0.00245820743931961
ENSMUSG00000041298	Katnal1	1.00557217272037	7.256286392896e-13
ENSMUSG00000041301	Cftr	-1.6985	1.33539427507094e-08
ENSMUSG00000041323	Ak7	5.65153093224225	4.21846432297616e-12
ENSMUSG00000041324	Inhba	1.67249544480091	1.40469208599361e-33
ENSMUSG00000041420	Meis3	-2.32012	2.88970949923971e-15
ENSMUSG00000041482	Piezo2	5.64587700058652	4.2128086596257e-05
ENSMUSG00000041556	Fbxo2	-1.0518	0.000105490194780041
ENSMUSG00000041605	Inava	1.86138034345803	2.53401104274345e-07
ENSMUSG00000041607	Mbp	1.42577177542209	1.39795282703648e-28
ENSMUSG00000041642	Kif21b	-2.55469	1.70988647550393e-32
ENSMUSG00000041658	Rragb	1.6106582074535	0.00417454831576132
ENSMUSG00000041688	Amot	2.10433384777847	5.21241097570265e-15
ENSMUSG00000041703	Zic5	-8.69241	1.60592603300773e-12
ENSMUSG00000041729	Coro2b	-1.21954	0.00101872790192088
ENSMUSG00000041734	Kirrel	1.73613191908408	3.14081663391182e-52
ENSMUSG00000041774	Ydjc	1.08601668694633	0.00195867655863846
ENSMUSG00000041779	Tram2	1.51582395014497	7.72523071691974e-25
ENSMUSG00000041782	Lad1	8.75704026938238	4.8920333493625e-61
ENSMUSG00000041797	Abca9	4.15443497153844	5.53702453944834e-17
ENSMUSG00000041809	Efhc1	2.25512961884774	1.31385905274675e-05
ENSMUSG00000041827	Oasl1	-1.5456	2.02625644989937e-31
ENSMUSG00000041886	Macc1	3.00436685296039	9.83123768509143e-14
ENSMUSG00000041911	Dlx1	-1.71625	0.000169822135130995
ENSMUSG00000042035	Igsf3	1.19503159378778	1.09806407967345e-17
ENSMUSG00000042099	Kank3	2.43117498411584	1.96504027773782e-34
ENSMUSG00000042109	Csdc2	2.23397279315481	3.13198191371492e-42
ENSMUSG00000042115	Klhdc8a	1.38098171660556	3.32043230363892e-21
ENSMUSG00000042116	Vwa1	1.71649336836606	0.0105978554859653
ENSMUSG00000042165	Adrm1b	-1.13462	0.000948162378338699
ENSMUSG00000042179	Pnliprp1	5.77115025029626	0.000124298383422295
ENSMUSG00000042244	Pglyrp3	-1.45755	1.29679267007048e-09
ENSMUSG00000042256	Ptchd4	4.8488488429595	1.77194843415813e-13
ENSMUSG00000042268	Slc26a9	2.94755963036325	1.46056523588141e-12
ENSMUSG00000042286	Stab1	-5.14084	0.0017044135460607
ENSMUSG00000042331	Specc1	1.19152058039563	7.28085099406186e-19
ENSMUSG00000042349	Ikbke	-1.52818	4.42494777140283e-24
ENSMUSG00000042363	Lgalsl	2.94198354539433	0.0051785842783859
ENSMUSG00000042404	Dennd4b	1.10674503382088	3.95035730880705e-08
ENSMUSG00000042406	Atf4	-1.083	1.00476215256688e-23
ENSMUSG00000042428	Mgat3	-1.51667	3.39634771098236e-31
ENSMUSG00000042439	Zfp532	1.16000869244153	2.94623204815811e-05
ENSMUSG00000042498	Radx	1.07073878727463	0.0107427461693763
ENSMUSG00000042520	Ubap2l	1.06985363330931	2.84331168664091e-25
ENSMUSG00000042549	Map2k3os	-1.15912	0.00162015183960373
ENSMUSG00000042613	Pbxip1	1.20175447834565	6.73107011676576e-16
ENSMUSG00000042677	Zc3h12a	-2.93822	4.33862734251494e-73
ENSMUSG00000042694	Stn1	-1.02373	9.4365117157131e-17
ENSMUSG00000042724	Map3k9	1.45908212436549	5.89465562875767e-19
ENSMUSG00000042744	Hectd4	1.1564435655751	5.73904578847799e-16
ENSMUSG00000042750	Bex2	4.54555943499676	5.35802041204105e-165
ENSMUSG00000042757	Tmem108	5.00950582837468	8.93877940638761e-61
ENSMUSG00000042759	Apobr	1.72424310085314	5.41186465826289e-19
ENSMUSG00000042770	Hebp1	1.64973442715382	3.36170093631128e-08
ENSMUSG00000042807	Hecw2	2.63313528535184	0.00269584183745585
ENSMUSG00000042810	Krba1	1.47595860221814	4.12255802005142e-15
ENSMUSG00000042812	Foxf1	-4.35946	0.000565627536860183
ENSMUSG00000042821	Snai1	-2.48996	5.87253731446293e-11
ENSMUSG00000042834	Nrep	-3.46514	0.013710201426169
ENSMUSG00000042985	Upk3b	2.9459348893886	8.6828425812399e-141
ENSMUSG00000043003	Rasef	-2.81079	1.11086533836618e-70
ENSMUSG00000043017	Ptgir	-3.34609	0.00100811113784199
ENSMUSG00000043067	Dpy19l1	-1.41441	5.67448374409637e-36
ENSMUSG00000043079	Synpo	1.27561563251969	4.00587922028531e-22
ENSMUSG00000043088	Il17re	5.26734011561409	0.00134690364565028
ENSMUSG00000043110	Lrrn4	4.16723008268781	5.35045352469349e-84
ENSMUSG00000043153	Crppa	6.2707452994568	1.01906097196199e-05
ENSMUSG00000043164	Tmem212	-4.17936	0.00906340334736475
ENSMUSG00000043263	Ifi209	-1.35382	0.000984445377379464
ENSMUSG00000043313	Pcdhb19	-1.62182	0.0110834339615682
ENSMUSG00000043333	Rhbdl2	-4.80632	0.00103854025381343
ENSMUSG00000043372	Hexim2	-1.77626	3.68172174648085e-07
ENSMUSG00000043388	Tmem130	3.20905003146685	1.20962331757235e-18
ENSMUSG00000043439	Epop	-1.15908	7.3085139586786e-05
ENSMUSG00000043460	Elfn2	-2.77967	5.4648542544369e-42
ENSMUSG00000043483	Gm6863	-1.10368	6.84261771130577e-08
ENSMUSG00000043487	Acot6	1.2917566954495	6.01595854106346e-05
ENSMUSG00000043531	Sorcs1	3.33438093756868	6.39480571112054e-19
ENSMUSG00000043613	Mmp3	-4.78269	1.3538486999403e-06
ENSMUSG00000043635	Adamts3	1.69070383757816	1.06751282870982e-07
ENSMUSG00000043639	Rbm20	-4.36999	4.59442083235096e-15
ENSMUSG00000043903	Zfp469	1.31162557323681	9.18245364811569e-06
ENSMUSG00000043969	Emx2	2.02826346207895	1.86414009145813e-07
ENSMUSG00000044005	Gls2	-1.01068	0.0016607412235814
ENSMUSG00000044017	Adgrd1	-1.96002	4.65064216553348e-11
ENSMUSG00000044041	Krt13	-3.78848	0.000953519915449384
ENSMUSG00000044042	Fmn1	1.9558628684262	9.76261724093804e-20
ENSMUSG00000044080	S100a1	1.18590740767778	7.05659416202407e-11
ENSMUSG00000044162	Tnip3	-1.88402	2.18377620269494e-48
ENSMUSG00000044165	Bcl2l15	-2.04383	0.0153239250362385
ENSMUSG00000044229	Nxpe4	1.81491498027602	0.00237226772308621
ENSMUSG00000044258	Ctla2a	1.71383301239121	8.7119721635376e-14
ENSMUSG00000044313	Mab21l3	-1.61995	0.00459910598390591
ENSMUSG00000044330	NA	-1.99712	6.44427369023234e-05
ENSMUSG00000044337	Ackr3	-5.83502	7.58872313401714e-05
ENSMUSG00000044365	Cxxc4	1.53200694010421	4.43179525132197e-15
ENSMUSG00000044400	Sowahd	3.06216857409381	3.66519087056126e-13
ENSMUSG00000044424	Gm9493	-1.69282	2.95866781321539e-11
ENSMUSG00000044447	Dock5	1.18837132502968	7.91681644751135e-25
ENSMUSG00000044456	Rin3	-1.55463	6.10269864876465e-18
ENSMUSG00000044468	Tent5c	5.53213935207517	2.08945331991836e-58
ENSMUSG00000044471	Lncpint	-1.9931	0.00143554814375765
ENSMUSG00000044528	Tram1l1	2.81017607877635	1.18747188751077e-10
ENSMUSG00000044548	Dact1	2.41872434008793	6.72514030339584e-06
ENSMUSG00000044562	Rasip1	-2.94328	0.00380651111098164
ENSMUSG00000044583	Tlr7	2.77796101712912	4.71699931223384e-63
ENSMUSG00000044595	Dnd1	-1.4328	0.000671220743330813
ENSMUSG00000044641	Pard6b	1.12071383939491	2.13320608424587e-22
ENSMUSG00000044645	NA	-1.25108	0.00049377111284621
ENSMUSG00000044667	Plppr4	-3.41898	7.00716811777476e-70
ENSMUSG00000044703	Phf11a	-4.87584	0.00579863410216752
ENSMUSG00000044716	Dok7	-5.10879	0.000320225329960416
ENSMUSG00000044719	E230025N22Rik	-2.3602	9.08380251121103e-05
ENSMUSG00000044734	Serpinb1a	-6.09065	3.3575451651831e-08
ENSMUSG00000044757	NA	-2.26351	0.00100111426096945
ENSMUSG00000044770	Scml4	-4.54416	0.00275033682024336
ENSMUSG00000044788	Fads6	-1.2845	2.42312525794058e-22
ENSMUSG00000044864	Ankrd50	1.22680847643603	1.10049751561568e-17
ENSMUSG00000045005	Fzd5	1.63174640894477	2.35405582123021e-40
ENSMUSG00000045045	Lrfn4	1.03420308288289	1.66369494342873e-10
ENSMUSG00000045055	Rpsa-ps2	-1.0443	0.00949295285547489
ENSMUSG00000045071	E130308A19Rik	1.04967631849005	8.6257904940132e-08
ENSMUSG00000045087	S1pr5	-1.12119	0.00075885337388301
ENSMUSG00000045107	Saysd1	1.1377908389654	2.68002908135559e-08
ENSMUSG00000045180	Shroom2	1.35628770848333	3.55561225501813e-32
ENSMUSG00000045205	Dpy19l4	-1.20674	3.90884930355813e-17
ENSMUSG00000045215	Asxl3	2.00311758369408	0.00405493486574697
ENSMUSG00000045259	Klhdc9	4.62763007249203	1.41204655982692e-05
ENSMUSG00000045312	Lhfpl2	-1.48411	9.90791829654422e-25
ENSMUSG00000045319	Proser2	-6.39055	4.04637038381048e-06
ENSMUSG00000045326	Fndc7	-3.42008	0.000789459521266763
ENSMUSG00000045333	Zfp423	-3.36928	1.98192899769838e-17
ENSMUSG00000045362	Tnfrsf26	5.00605919853212	3.72296781685807e-100
ENSMUSG00000045377	Tmem88	2.95342198134688	4.92572506809696e-05
ENSMUSG00000045392	Or5m3b	1.08331731488844	9.96382429375878e-12
ENSMUSG00000045441	Gprin3	2.87160124346234	3.2528563542883e-28
ENSMUSG00000045482	Trrap	1.36938200331702	1.1601072573212e-26
ENSMUSG00000045503	Sys1	-1.11834	5.60071115804044e-12
ENSMUSG00000045545	Krt14	4.23524762577379	9.32957097868033e-41
ENSMUSG00000045625	Pigz	-3.46287	0.000104083114557454
ENSMUSG00000045636	Mtus1	2.4117082994279	9.38901365647654e-72
ENSMUSG00000045639	Zfp629	1.21242907015909	3.66081426091581e-09
ENSMUSG00000045664	Cdc42ep2	-2.18572	1.10118640459244e-26
ENSMUSG00000045667	Smtnl2	3.69284264553874	8.66211289028946e-126
ENSMUSG00000045757	Zfp764	1.16012612606724	4.51209764270174e-05
ENSMUSG00000045763	Basp1	1.10515436887472	7.92618993418455e-19
ENSMUSG00000045799	NA	-2.16113	0.0104588019982619
ENSMUSG00000045813	NA	3.83975147924566	0.0013070209133213
ENSMUSG00000045817	Zfp36l2	-1.11398	9.39067631885477e-26
ENSMUSG00000045917	Tmem268	3.23349920297266	5.04688695592452e-15
ENSMUSG00000045996	Polr2k	-1.36074	4.64132874980972e-11
ENSMUSG00000046058	Eid2	1.34254599594299	2.92157815801809e-09
ENSMUSG00000046079	Lrrc8d	-1.19458	7.20972263964847e-23
ENSMUSG00000046133	C130073F10Rik	-6.40621	4.01612613171808e-06
ENSMUSG00000046186	Cd109	-1.63061	1.31789440598362e-31
ENSMUSG00000046229	Scand1	1.76232625804858	1.11128131613227e-27
ENSMUSG00000046295	Ankle1	1.00066367449874	1.39686473278511e-05
ENSMUSG00000046314	Stxbp6	-1.39627	3.00475617558491e-23
ENSMUSG00000046330	Rpl37a	-1.13846	1.48856674227585e-11
ENSMUSG00000046442	Ppm1e	1.97093782156718	1.34016433777558e-07
ENSMUSG00000046532	Ar	2.69025006110219	1.21548359981994e-19
ENSMUSG00000046556	Zfp319	1.06216897192537	2.98418151748343e-07
ENSMUSG00000046561	Arsj	4.87053259671232	1.89472702894926e-08
ENSMUSG00000046634	Pkd1l1	-2.36607	7.41960161120509e-06
ENSMUSG00000046636	NA	-1.58172	0.00342801611546739
ENSMUSG00000046687	Gm5424	-5.71754	0.000130743771584872
ENSMUSG00000046688	Tifa	-1.45292	1.21433143945666e-07
ENSMUSG00000046719	Nxph3	2.60673059198042	0.0155198375357629
ENSMUSG00000046721	Rpl14-ps1	-1.2126	4.32659282755146e-16
ENSMUSG00000046761	Fam83h	1.30183857627408	1.83443916799898e-14
ENSMUSG00000046805	Mpeg1	-2.7229	1.27145813458446e-57
ENSMUSG00000046808	Atp10d	-1.13681	2.39507356751781e-08
ENSMUSG00000046814	Gchfr	-2.57259	2.87418548006099e-17
ENSMUSG00000046818	Ddit4l	4.55129247645037	3.34161449189042e-33
ENSMUSG00000046949	Nqo2	-1.04984	3.0521572479967e-13
ENSMUSG00000046997	Spsb4	-2.64902	8.27005993430231e-35
ENSMUSG00000047037	Nipa1	1.8778519729235	4.77350400355624e-17
ENSMUSG00000047115	Fam221a	1.80505699525432	2.30420436835994e-09
ENSMUSG00000047180	Neurl3	-6.39288	1.29080157815076e-37
ENSMUSG00000047230	Cldn2	3.77956892347098	4.50622557556786e-37
ENSMUSG00000047264	Zfp358	1.02790710605969	8.28867730979664e-07
ENSMUSG00000047344	Lancl3	-1.00018	0.00124759774358512
ENSMUSG00000047414	Flrt2	-1.06552	5.60574440413578e-17
ENSMUSG00000047420	Fam180a	5.18921847635308	1.22474984777109e-130
ENSMUSG00000047443	Erfe	2.60129769872367	1.77379681238025e-36
ENSMUSG00000047446	Arl4a	-1.00094	4.54830271891056e-06
ENSMUSG00000047502	Mroh7	4.8674860468617	0.0071859007030263
ENSMUSG00000047528	Flacc1	1.83707317129272	0.00585832896818544
ENSMUSG00000047641	Krt87	4.84733109821608	0.00734387410798198
ENSMUSG00000047810	Ccdc88b	1.46393530459091	0.000687874462147848
ENSMUSG00000047822	Angptl8	-5.42416	0.00010294298238698
ENSMUSG00000047878	A4galt	-3.64043	1.86854144475325e-15
ENSMUSG00000047907	Tshz2	-7.18343	4.81530638434879e-08
ENSMUSG00000047945	Marcksl1	1.13940513284124	7.88067905048492e-15
ENSMUSG00000047963	Stbd1	-1.93986	1.65469985512761e-15
ENSMUSG00000047986	Palm3	1.25872682948693	8.32634627837348e-14
ENSMUSG00000047989	Ino80c	-1.11645	4.11344622785895e-14
ENSMUSG00000048012	Zfp473	1.41168050907346	0.0114402441550401
ENSMUSG00000048040	Arxes2	2.47538694106188	1.64847895430617e-14
ENSMUSG00000048065	Cyb5r2	3.75952498069454	0.00645924501534963
ENSMUSG00000048078	Tenm4	-4.50318	0.000300788905228026
ENSMUSG00000048087	Ahcyl	1.39322083748434	2.21797516025894e-19
ENSMUSG00000048126	Col6a3	-4.47904	0.0065653202906867
ENSMUSG00000048138	Dmrt2	-5.35573	0.000688684560462356
ENSMUSG00000048218	Amigo2	1.1364762496737	6.84907205271354e-07
ENSMUSG00000048222	Mfap1b	-1.10474	4.17547537813318e-08
ENSMUSG00000048240	Gng7	1.40660908767178	0.000145705489565087
ENSMUSG00000048337	Npy4r	-2.24994	0.00311066978547197
ENSMUSG00000048376	F2r	1.54522314570517	1.08424776811444e-49
ENSMUSG00000048388	Fam171b	-3.16113	1.17660478059729e-14
ENSMUSG00000048399	Tprg	1.63192649047489	1.89128839335388e-09
ENSMUSG00000048458	Inka2	2.45807505079664	1.67343955365899e-27
ENSMUSG00000048481	Mypop	1.11709039467369	9.81337044921995e-06
ENSMUSG00000048503	Tlcd5	1.56666259909041	0.0168061144786434
ENSMUSG00000048538	NA	1.31476023322676	2.05996924715925e-07
ENSMUSG00000048562	Sp8	-2.59359	0.000851087106042188
ENSMUSG00000048574	Ccnb1-ps	-1.27308	0.00792832164108118
ENSMUSG00000048644	Ctxn1	1.49232103795453	1.16421104403289e-12
ENSMUSG00000048732	Klhl11	1.15577408034666	6.40899499572175e-10
ENSMUSG00000048776	Pthlh	-6.39304	9.18390232704289e-13
ENSMUSG00000048782	Insc	2.20170403814899	0.00588860036980125
ENSMUSG00000048826	Dact2	-5.65857	5.96950023347121e-07
ENSMUSG00000048878	Hexim1	-1.01779	3.29054856162663e-07
ENSMUSG00000048960	Prex2	1.50336794244877	1.15986136865265e-29
ENSMUSG00000049036	Tmem121	2.89397960488948	0.00247188950067013
ENSMUSG00000049047	Armcx3	1.16465635454513	1.31137195240865e-08
ENSMUSG00000049097	Ankrd34a	1.25101872762234	1.25357037824587e-06
ENSMUSG00000049119	Fam110b	5.04842936919204	2.92223701530539e-05
ENSMUSG00000049124	NA	-2.71503	0.00221291645131777
ENSMUSG00000049128	Ivl	2.85001946339939	7.05622529675774e-15
ENSMUSG00000049225	Pdp1	-1.8303	1.08779920489383e-29
ENSMUSG00000049300	Prmt6	1.19460829204033	4.53171509327502e-09
ENSMUSG00000049313	Sorl1	-2.20717	8.59598895107321e-48
ENSMUSG00000049321	Zfp2	6.94805064986977	1.92910801526985e-07
ENSMUSG00000049436	Upk1b	2.5806754553841	4.20071220877868e-86
ENSMUSG00000049488	Tmem67	-1.50393	8.45827096441163e-15
ENSMUSG00000049493	Pls1	-5.30367	0.000134968396951161
ENSMUSG00000049511	Htr1b	1.10742738984023	7.51306832960275e-07
ENSMUSG00000049517	Rps23	-1.01914	2.52053704343421e-09
ENSMUSG00000049532	Sall2	1.92399429761706	3.44208402989706e-22
ENSMUSG00000049536	Tceal1	3.20836813786229	9.82512442109529e-08
ENSMUSG00000049538	Adamts16	8.17648070191876	7.15754460406305e-11
ENSMUSG00000049556	Lingo1	-8.0547	1.2333678834287e-10
ENSMUSG00000049565	Aknad1	-4.91049	0.0037543018324794
ENSMUSG00000049670	Morn4	-5.99984	4.53001207597194e-05
ENSMUSG00000049709	Nlrp10	1.74958978309729	0.000410989692239911
ENSMUSG00000049719	Prss46	2.05578416836545	0.013466126660395
ENSMUSG00000049858	Suox	-2.22699	2.73520242797097e-25
ENSMUSG00000049872	Calhm5	2.30580333697366	0.0163706584987265
ENSMUSG00000049891	NA	-1.85431	0.000112585191663451
ENSMUSG00000049904	Tmem17	1.09545712939384	0.000662478155922736
ENSMUSG00000049907	Rasl11b	2.67465121506957	2.99828127001795e-07
ENSMUSG00000049932	H2ax	-1.39008	1.10314012796053e-17
ENSMUSG00000049969	Plekhf2	-1.4463	2.39010493831047e-21
ENSMUSG00000049985	Ankrd55	-2.41267	0.00229482961444172
ENSMUSG00000050022	Amz1	-1.42736	0.00171004125160303
ENSMUSG00000050052	Tdrp	3.72005871647115	9.77572780115743e-23
ENSMUSG00000050064	Zfp697	1.12200000398789	1.47267854912762e-13
ENSMUSG00000050092	Sprr2b	-7.36997	1.1961445781433e-08
ENSMUSG00000050148	Ubqln2	1.04419166596801	5.35799958860326e-14
ENSMUSG00000050295	Foxc1	1.2261045968793	3.83974278476943e-05
ENSMUSG00000050299	NA	-2.81732	0.000623286763643335
ENSMUSG00000050323	Ndufaf6	-1.61712	2.04909062645308e-14
ENSMUSG00000050328	Hoxc12	1.97589111878842	1.33596560575611e-05
ENSMUSG00000050332	Amer1	1.01645026526359	1.11594177014515e-11
ENSMUSG00000050334	C130071C03Rik	4.95903369416559	2.07754858990326e-06
ENSMUSG00000050370	Ch25h	-7.74664	1.3146415461136e-09
ENSMUSG00000050447	Lypd6	-4.75353	0.00633607356053426
ENSMUSG00000050538	NA	-1.36391	0.0101561141037917
ENSMUSG00000050541	Adra1b	-1.33903	9.01728987076426e-07
ENSMUSG00000050556	Kcnb1	-2.04636	0.00067085603140074
ENSMUSG00000050578	Mmp13	-3.31383	8.04038741484081e-148
ENSMUSG00000050677	Ccdc96	1.86071961029801	0.0039851003316448
ENSMUSG00000050737	Ptges	-3.05043	1.00654701415512e-19
ENSMUSG00000050762	Prss27	2.82297156080322	4.64114693782515e-07
ENSMUSG00000050812	Ecpas	-1.38196	1.58112267113881e-35
ENSMUSG00000050821	Fam131a	1.58130039087816	7.18434468926658e-07
ENSMUSG00000050947	Amigo1	1.7330146669018	4.72047251965552e-08
ENSMUSG00000050953	Gja1	1.2430121054548	4.17058390381032e-23
ENSMUSG00000050966	Lin28a	-5.16326	0.00150522181103846
ENSMUSG00000050994	Adgb	-3.68117	0.0115217224450859
ENSMUSG00000051022	Hs3st1	1.60696153870572	1.13529261088987e-22
ENSMUSG00000051043	Gprc5c	-4.56212	0.000230557143109598
ENSMUSG00000051147	Nat2	1.03720960654923	6.32125296131522e-05
ENSMUSG00000051149	Adnp	1.27478062540847	1.51708017127559e-06
ENSMUSG00000051243	Islr2	-3.9502	0.0159086018123636
ENSMUSG00000051255	NA	-1.14659	2.0887898279201e-12
ENSMUSG00000051279	Gdf6	2.95136567398726	6.874684236196e-122
ENSMUSG00000051323	Pcdh19	1.74442167384025	2.89491001943155e-36
ENSMUSG00000051335	Gfod1	1.09345744375038	1.01969844369132e-17
ENSMUSG00000051359	Ncald	1.46250381830284	0.0106904605471791
ENSMUSG00000051367	Six1	-9.28842	1.89425042033414e-14
ENSMUSG00000051375	Pcdh1	-1.25436	7.16872308003033e-13
ENSMUSG00000051379	Flrt3	2.1779428813938	2.1074887022917e-05
ENSMUSG00000051403	Ppp1r37	1.23283788871326	9.91497143158046e-17
ENSMUSG00000051483	Cbr1	3.69249411945287	1.75630478663359e-30
ENSMUSG00000051527	Usp29	8.32748225817013	2.83476399240622e-11
ENSMUSG00000051550	Zfp579	2.19293974873017	3.29801886348941e-39
ENSMUSG00000051716	Apon	1.03863790936294	0.000974799735639739
ENSMUSG00000051723	NA	-4.06681	0.0134889321319824
ENSMUSG00000051817	Sox12	1.13663753244933	3.08549919484243e-14
ENSMUSG00000051832	E230016K23Rik	2.0610879222851	0.0173113796401624
ENSMUSG00000051950	B3glct	1.04112197313061	1.61127218077844e-06
ENSMUSG00000051998	Lax1	4.96476979532472	9.11140682279707e-14
ENSMUSG00000052033	Pfdn4	-1.16838	1.04189378766247e-08
ENSMUSG00000052062	Pard3b	2.14584305606684	8.96189294553711e-26
ENSMUSG00000052085	Dock8	2.10425615748848	1.60235071526072e-31
ENSMUSG00000052125	F730043M19Rik	3.00719102886475	3.09585317853481e-08
ENSMUSG00000052180	Serpinb6c	-5.36022	0.000657604417373532
ENSMUSG00000052248	Zeb2os	-4.41737	0.00469537891982479
ENSMUSG00000052331	Ankrd44	1.9620482230385	2.39592639083118e-52
ENSMUSG00000052364	B630019K06Rik	5.40243749438078	6.31931827692677e-06
ENSMUSG00000052407	Ccdc171	2.61471043197884	1.01342968067372e-29
ENSMUSG00000052430	Bmpr1b	5.14350029163174	3.01932207422196e-37
ENSMUSG00000052516	Robo2	3.86191994333235	0.000444937065062284
ENSMUSG00000052563	D930048N14Rik	1.00377932305759	0.00130932252066429
ENSMUSG00000052631	Sh2d6	-3.08394	8.88559570252467e-05
ENSMUSG00000052681	Rap1b	-1.6291	3.62573584117686e-30
ENSMUSG00000052760	A630001G21Rik	4.7955152347116	9.49538681664117e-05
ENSMUSG00000052776	Oas1a	-1.03318	1.45347648928488e-11
ENSMUSG00000052779	NA	3.46102392670326	0.0145487651893186
ENSMUSG00000052821	Cysltr1	7.1591520490467	1.97427467564718e-28
ENSMUSG00000052852	Reep1	-5.24593	3.20454273614772e-08
ENSMUSG00000052854	Nrk	3.9241986801067	1.90066828739569e-10
ENSMUSG00000052889	Prkcb	-5.71351	0.000151180370097567
ENSMUSG00000052912	Smarca5-ps	2.2524858471279	3.63684148289306e-06
ENSMUSG00000052914	Cyp2j6	-11.576	2.11527921173846e-22
ENSMUSG00000052942	Glis3	-4.07101	0.0114542484664796
ENSMUSG00000052949	Rnf157	1.72026843517634	3.79883287458034e-13
ENSMUSG00000052957	Gas1	1.5645246479034	7.85751309522462e-35
ENSMUSG00000053025	Sv2b	2.32246519272276	0.00935398529293301
ENSMUSG00000053038	NA	-1.48974	0.000266312502996966
ENSMUSG00000053062	Jam2	-1.18741	1.36838165268967e-13
ENSMUSG00000053113	Socs3	-1.67153	3.85476437744487e-31
ENSMUSG00000053117	E330013P04Rik	7.80592874990389	1.21407668407789e-19
ENSMUSG00000053166	Cdh22	-3.06258	6.52463833588157e-14
ENSMUSG00000053279	Aldh1a1	2.7370471084661	1.98179571114161e-83
ENSMUSG00000053411	Cbx7	1.47210404213747	9.35791623991378e-05
ENSMUSG00000053475	Tnfaip6	-3.23797	1.21646711137355e-90
ENSMUSG00000053522	Lgals7	2.68578491294683	1.52157633676283e-64
ENSMUSG00000053552	Ebf4	4.41539320839188	7.18943022207921e-23
ENSMUSG00000053559	Smagp	-1.31689	3.42164107289384e-05
ENSMUSG00000053580	Tanc2	1.36738172135458	1.06003567087372e-13
ENSMUSG00000053646	Plxnb1	1.18422817454528	1.18356235422155e-14
ENSMUSG00000053675	Tgm5	-6.39225	5.99908010163112e-06
ENSMUSG00000053702	Nebl	-1.79874	7.47918839787509e-30
ENSMUSG00000053797	Krt16	-5.66186	0.000184628016738854
ENSMUSG00000053877	Srcap	1.78408672491913	3.21864703502856e-10
ENSMUSG00000053897	Slc39a8	3.68890083248066	8.75946546090169e-114
ENSMUSG00000053965	Pde5a	-1.8796	1.59313639398532e-28
ENSMUSG00000054000	Tusc1	7.20339743122328	9.94259948789435e-09
ENSMUSG00000054072	Iigp1	-3.48426	0.000567610168509243
ENSMUSG00000054136	Adm2	-5.81854	7.73678939381319e-05
ENSMUSG00000054146	Krt15	4.84768348384603	4.05629664150477e-32
ENSMUSG00000054161	Fam83e	-2.79067	0.0127091740862629
ENSMUSG00000054199	Gon4l	1.09865174170319	4.33067782961681e-15
ENSMUSG00000054200	Ffar4	-2.96532	3.88333415944727e-14
ENSMUSG00000054203	Ifi205	-2.20011	5.01189283190003e-13
ENSMUSG00000054256	Msi1	2.00077388110318	9.09070499518284e-14
ENSMUSG00000054263	Lifr	-1.2724	2.76493142064722e-20
ENSMUSG00000054277	Arfgap3	-1.49988	7.91434291317991e-35
ENSMUSG00000054409	Tmem74	2.73534331118146	0.000179365579059971
ENSMUSG00000054640	Slc8a1	2.87787281433937	9.95628954034622e-21
ENSMUSG00000054641	Mmrn1	4.48149492195382	0.00589841405247437
ENSMUSG00000054662	Ano9	2.2596994389354	0.00145243039415638
ENSMUSG00000054728	Phactr1	1.80549138757848	0.00171516186966048
ENSMUSG00000054793	Cadm4	2.62966490094548	9.41889912149534e-76
ENSMUSG00000054855	Rnd1	-2.58899	9.95040600486048e-73
ENSMUSG00000054889	Dsp	-5.39485	7.70676816226777e-83
ENSMUSG00000054932	Afp	-2.07885	0.00114085144053183
ENSMUSG00000054942	Miga1	1.4148708084872	1.91933871074443e-21
ENSMUSG00000055030	Sprr2e	-6.55614	4.64858352028919e-25
ENSMUSG00000055044	Pdlim1	1.9064552068164	1.88748762177908e-23
ENSMUSG00000055093	Rps27a-ps3	-1.24559	1.64391289978953e-06
ENSMUSG00000055114	Anxa13	-3.9502	0.0159343540927169
ENSMUSG00000055137	Sugct	1.01715004958532	0.0167939737619919
ENSMUSG00000055172	C1ra	-1.04625	1.71227796020924e-17
ENSMUSG00000055301	Adh7	-4.44644	9.14301948923519e-36
ENSMUSG00000055322	Tns1	3.62559391276531	5.31570885991399e-154
ENSMUSG00000055333	Fat2	-5.38065	0.000578894801943459
ENSMUSG00000055407	Map6	-1.42356	7.00713017286223e-15
ENSMUSG00000055421	Pcdh9	-1.01102	4.18107206899989e-05
ENSMUSG00000055447	Cd47	-1.32385	2.00543505696903e-31
ENSMUSG00000055523	Gucy2g	-1.55066	4.12396749838403e-16
ENSMUSG00000055538	Zcchc24	-9.81371	3.37679057455557e-16
ENSMUSG00000055675	Kbtbd11	-6.96958	1.78618982987317e-07
ENSMUSG00000055782	Abcd2	-4.2794	0.00727396287355031
ENSMUSG00000055795	NA	-4.58027	0.0080702018900334
ENSMUSG00000055862	Izumo4	1.25035804923543	0.0123600560711879
ENSMUSG00000055866	Per2	-1.16721	2.73147743166975e-10
ENSMUSG00000055912	Tmem150a	1.42584918325387	2.62230405623048e-14
ENSMUSG00000055926	Gm14137	-2.2662	5.43395549450369e-13
ENSMUSG00000055958	NA	2.40198830667204	6.98129180998638e-06
ENSMUSG00000055980	Irs1	1.09005998756085	5.94738110586222e-08
ENSMUSG00000055994	Nod2	-7.75373	9.86183964469503e-10
ENSMUSG00000056004	Elapor2	6.41829640785286	6.40119807265793e-06
ENSMUSG00000056043	Rgs9bp	4.69567462011933	0.0100349552105982
ENSMUSG00000056054	S100a8	-4.49306	0.0149910631547146
ENSMUSG00000056124	B4galt6	-2.14399	4.04111650480932e-42
ENSMUSG00000056215	Lrguk	2.13267115144814	0.0067488424730156
ENSMUSG00000056270	Prr9	5.03670117820876	0.00341839172080419
ENSMUSG00000056413	Adap1	-3.92892	1.39783966266354e-08
ENSMUSG00000056481	Cd248	-1.16823	2.15476705198797e-07
ENSMUSG00000056486	Chn1	2.83497130656191	0.00021212884567243
ENSMUSG00000056492	Adgrf5	-1.97009	0.00231195508359642
ENSMUSG00000056498	Tmem154	-2.19929	1.18309000992948e-05
ENSMUSG00000056602	Fry	4.76709	4.09428151135315e-32
ENSMUSG00000056671	Prelid2	1.23370306517524	0.00156878137032556
ENSMUSG00000056758	Hmga2	-1.25375	3.68349448466258e-21
ENSMUSG00000056888	Glipr1	6.33901790322263	2.39086331110391e-26
ENSMUSG00000057000	Nxf3	5.84827720381677	8.67290743756973e-32
ENSMUSG00000057036	Gm7536	-2.27063	0.000594089666471038
ENSMUSG00000057103	Nat8f1	-2.01638	0.00460317855568434
ENSMUSG00000057182	Scn3a	2.65839248564844	9.78388160718494e-07
ENSMUSG00000057244	Gm6139	-2.09407	0.000140398052610869
ENSMUSG00000057262	NA	-4.03657	0.0017927436086319
ENSMUSG00000057286	St6galnac2	1.63067312222297	0.018221707978727
ENSMUSG00000057322	Rpl38	-1.25836	5.15803081848748e-11
ENSMUSG00000057554	Lgals8	-1.00916	7.02674221213243e-15
ENSMUSG00000057604	Lmcd1	1.76171679028369	2.97418753924069e-47
ENSMUSG00000057657	Rps18-ps3	-1.94837	2.06424864866454e-05
ENSMUSG00000057666	Gapdh	-1.00723	3.33529482125009e-08
ENSMUSG00000057672	Pkn1	1.27842225827507	1.66699780698721e-15
ENSMUSG00000057706	Mex3b	-1.30449	4.22047318667306e-13
ENSMUSG00000057719	Sh3rf2	4.44640598608485	7.21437799478505e-25
ENSMUSG00000057751	Megf6	4.09509357940082	6.41178718113232e-64
ENSMUSG00000057897	Camk2b	1.50774452025703	7.43827505303483e-06
ENSMUSG00000057914	Cacnb2	-2.54745	0.000188300043392326
ENSMUSG00000057933	Gsta2	-5.35059	2.87880189979005e-08
ENSMUSG00000057963	Itpk1	-1.34756	2.51556458829707e-11
ENSMUSG00000057967	Fgf18	2.21755417008652	5.36887547883436e-27
ENSMUSG00000057969	Sema3b	-2.32985	1.1637142768252e-21
ENSMUSG00000058050	NA	-1.60283	0.00283102199395405
ENSMUSG00000058070	Eml1	1.08082772979963	3.47711531040073e-09
ENSMUSG00000058153	Sez6l	4.16155090955829	7.64832167891184e-21
ENSMUSG00000058173	Smco4	3.56984926775974	1.47904108024652e-14
ENSMUSG00000058254	Tspan7	3.03829071561083	1.14753616610307e-143
ENSMUSG00000058325	Dock1	1.23027502522794	3.5394751903438e-24
ENSMUSG00000058420	Syt17	-5.76452	2.0552829536075e-05
ENSMUSG00000058427	Cxcl2	-11.7926	4.11855372422836e-23
ENSMUSG00000058443	Rpl10-ps3	-1.07803	3.87343949028936e-05
ENSMUSG00000058571	Gpc6	-7.80214	6.80375378979087e-10
ENSMUSG00000058589	Anks1b	4.00659413043346	0.0158396234212539
ENSMUSG00000058600	Rpl30	-1.30405	2.97858216934632e-23
ENSMUSG00000058624	Gda	-3.2177	3.34372078345213e-100
ENSMUSG00000058745	NA	-3.61934	0.00675191055584524
ENSMUSG00000058838	Rps27a-ps2	-2.32124	0.00019908408896334
ENSMUSG00000058966	Tlcd3b	2.59564385749554	1.18019399793766e-09
ENSMUSG00000059058	NA	-1.09431	0.00400119079143051
ENSMUSG00000059089	Fcgr4	2.67958778141053	7.01488947523198e-05
ENSMUSG00000059159	NA	-2.70951	5.97349631341871e-05
ENSMUSG00000059213	Ddn	-3.64741	0.00950439829120746
ENSMUSG00000059326	Csf2ra	1.03711130354201	3.37666528248084e-09
ENSMUSG00000059456	Ptk2b	3.09260361519593	5.7218766171856e-84
ENSMUSG00000059461	NA	-2.0561	0.0149904067659386
ENSMUSG00000059482	Cfap418	-1.49607	9.97971373508475e-15
ENSMUSG00000059498	Fcgr3	2.05830180758492	2.40672100547165e-07
ENSMUSG00000059586	Nsmce2	-1.04905	2.64122374630153e-12
ENSMUSG00000059588	Calcrl	-3.784	6.0917609663174e-17
ENSMUSG00000059674	Cdh24	1.64752565889101	7.72961404747824e-07
ENSMUSG00000059751	Rps3a3	-1.25827	0.000324062039002733
ENSMUSG00000059775	Rps26-ps1	-1.09978	0.00367243304563663
ENSMUSG00000059810	Rgs3	1.60422254919825	1.3924383356764e-10
ENSMUSG00000059835	Rpl13-ps3	-3.58391	0.0117057621987314
ENSMUSG00000059873	Or5m11b	1.5289760564932	0.00274146868745113
ENSMUSG00000059921	Unc5c	1.25026861741252	0.00606507484853635
ENSMUSG00000060019	NA	-1.83192	1.54129455054506e-09
ENSMUSG00000060063	Alox5ap	-2.94718	9.56550045024119e-06
ENSMUSG00000060131	Atp8b4	-3.94537	3.54964974199197e-20
ENSMUSG00000060143	Gm10076	-1.97448	0.000321213836552284
ENSMUSG00000060147	Serpinb6a	-1.00403	5.37775244676646e-18
ENSMUSG00000060183	NA	-4.56417	0.0146091249956721
ENSMUSG00000060198	Gm11353	-2.3903	0.00365063018159336
ENSMUSG00000060212	Pcnx2	-2.36036	3.4418476281605e-11
ENSMUSG00000060260	Pwwp2b	1.03232142437538	3.48282041968181e-15
ENSMUSG00000060377	Rpl36a-ps1	-1.94497	2.2370733622257e-07
ENSMUSG00000060519	Tor3a	-1.24173	4.82349826741835e-21
ENSMUSG00000060568	Fam78b	5.20623435559508	7.62238463239523e-08
ENSMUSG00000060594	Layn	-1.67303	2.64147066515803e-07
ENSMUSG00000060771	Tsga10	1.03269125749635	0.0122576450902447
ENSMUSG00000060791	Gmfg	2.42690515786748	0.00340162454143473
ENSMUSG00000060882	Kcnd2	3.37622304942679	1.03654869328085e-18
ENSMUSG00000060938	Rpl26	-1.13147	6.1341761743244e-21
ENSMUSG00000060961	Slc4a4	2.45985941811751	0.00122266879846674
ENSMUSG00000060962	Dmkn	-5.41397	9.10487662481632e-32
ENSMUSG00000060985	Tdrd5	3.30176914915452	0.0126351706486675
ENSMUSG00000061013	Mkx	1.99369493885805	2.42297942048152e-10
ENSMUSG00000061048	Cdh3	3.09739748585079	8.63715917641114e-138
ENSMUSG00000061082	Plac1	2.64018885335014	0.00913409746567826
ENSMUSG00000061132	Blnk	-1.79178	1.14145391886952e-21
ENSMUSG00000061136	Prpf40a	-1.06157	7.04034287223693e-11
ENSMUSG00000061167	Rpl15-ps3	-1.25137	3.22177667957964e-05
ENSMUSG00000061186	Sfmbt2	-6.27804	7.2680893440423e-06
ENSMUSG00000061315	Naca	-1.17185	6.7259636420092e-13
ENSMUSG00000061353	Cxcl12	6.49502291203566	1.32787693604927e-258
ENSMUSG00000061524	Zic2	-8.49481	5.62695012497025e-12
ENSMUSG00000061535	C1qtnf7	1.91701388428613	4.85665921295698e-11
ENSMUSG00000061578	Ksr2	2.5913770861143	3.60893850864921e-11
ENSMUSG00000061603	Akap6	5.55781139296214	1.16322108269579e-06
ENSMUSG00000061689	Dlgap4	2.00713740682756	3.6718502908662e-68
ENSMUSG00000061769	Klra6	-1.82589	0.0102621152143706
ENSMUSG00000061833	Gm6311	-1.70088	2.28358385435942e-09
ENSMUSG00000061859	Patj	2.42041474125906	1.43943518750544e-52
ENSMUSG00000061887	Ssbp3	1.73848930694251	8.80228617452635e-53
ENSMUSG00000061898	Rbak	3.01630652004581	1.26725271243363e-22
ENSMUSG00000062028	Irgc1	3.28257078516128	5.81110890055672e-12
ENSMUSG00000062038	NA	-2.89196	0.0101208143153099
ENSMUSG00000062044	Lmtk3	-5.12372	1.02144988498885e-11
ENSMUSG00000062098	Btbd3	1.24445544321173	2.54263649041029e-18
ENSMUSG00000062101	Zfp119b	-1.09732	0.000142919763219102
ENSMUSG00000062151	Unc13c	1.97864118968662	0.000179904115573839
ENSMUSG00000062184	Hs6st2	1.81401492229597	1.02052327084472e-42
ENSMUSG00000062209	Erbb4	5.0281125744921	6.4873350435082e-20
ENSMUSG00000062210	Tnfaip8	-1.0469	1.07488786778913e-14
ENSMUSG00000062328	Rpl17	-1.22375	1.09052155025367e-19
ENSMUSG00000062345	Serpinb2	-4.39083	9.69468222566474e-42
ENSMUSG00000062353	Gm15772	-1.2404	4.13442681175725e-11
ENSMUSG00000062380	Tubb3	-2.51161	2.42324580184409e-31
ENSMUSG00000062456	Rpl9-ps6	-1.4043	3.93870126028705e-10
ENSMUSG00000062480	Acat3	-1.77215	0.00416749731291561
ENSMUSG00000062488	Ifit3b	-2.63582	5.56029591569757e-14
ENSMUSG00000062526	Mppe1	-1.62332	4.39044982340161e-22
ENSMUSG00000062582	NA	-3.68997	2.52887742753253e-07
ENSMUSG00000062588	NA	-1.09127	0.0140718338739068
ENSMUSG00000062590	Armc9	1.29454275721829	2.4696970443456e-11
ENSMUSG00000062611	Rps3a2	-1.58139	5.22871164399847e-06
ENSMUSG00000062627	Mysm1	-1.61522	4.24333932075604e-33
ENSMUSG00000062647	Rpl7a	-1.13728	1.54511405036364e-20
ENSMUSG00000062758	Gm16477	-1.51807	6.72690692625341e-05
ENSMUSG00000062825	Actg1	1.12306630810421	1.04166760174685e-26
ENSMUSG00000062846	NA	-1.60728	0.000755746484877
ENSMUSG00000062997	Rpl35	-1.26729	2.43843312179609e-15
ENSMUSG00000063011	Msln	1.9218549861016	6.09311597895549e-55
ENSMUSG00000063146	Clip2	-1.72925	6.52809201337504e-17
ENSMUSG00000063232	Serpina11	4.96122751785851	0.000660607808676324
ENSMUSG00000063234	Gpr84	-1.96983	0.0146942394522562
ENSMUSG00000063275	Hacd1	-1.03858	2.97729571783805e-10
ENSMUSG00000063286	Gm8995	-5.62615	0.000200203889142203
ENSMUSG00000063317	Usp31	1.07891046444676	1.01905104395254e-16
ENSMUSG00000063328	Gm9396	-2.65572	4.37088637728036e-07
ENSMUSG00000063334	Krr1	-1.03777	1.22045313538129e-08
ENSMUSG00000063354	Slc39a4	-2.27457	2.33147083655417e-05
ENSMUSG00000063383	Zfp947	1.34078726420743	0.00569545999092959
ENSMUSG00000063415	Cyp26b1	-1.49973	0.0159142373146158
ENSMUSG00000063450	Syne2	1.6645614142104	1.83809875698985e-33
ENSMUSG00000063457	Rps15	-1.04436	5.27688539985516e-12
ENSMUSG00000063506	Arhgap22	-1.23431	2.29224592075214e-05
ENSMUSG00000063556	Gm10132	-1.17657	1.28663770054286e-06
ENSMUSG00000063568	Jazf1	1.64208466374056	1.63134686397931e-05
ENSMUSG00000063632	Sox11	1.83214115100581	6.12375292242057e-12
ENSMUSG00000063652	Slc22a21	-3.22704	1.97306437105719e-07
ENSMUSG00000063696	Gm8730	-1.33212	1.19760339801973e-07
ENSMUSG00000063754	Gm10136	-2.10944	9.47439749175439e-08
ENSMUSG00000063765	Chadl	1.70471554893447	0.000142900448054097
ENSMUSG00000063767	S100a7a	2.29366614536997	2.69415993799694e-07
ENSMUSG00000063975	Slco1a5	2.58900223587866	3.29976258802987e-08
ENSMUSG00000064036	Mro	3.91807262648084	1.21373702728422e-61
ENSMUSG00000064080	Fbln2	1.26034313038785	7.28025532064101e-22
ENSMUSG00000064263	Platr26	-4.64514	0.00963118346667719
ENSMUSG00000064272	Gpbar1	5.74072759333672	0.000162104885767983
ENSMUSG00000064307	Lrrc51	1.66338932937344	0.0105480685765338
ENSMUSG00000064350	NA	2.75387692032437	0.000663534428061919
ENSMUSG00000064369	NA	2.46222262924682	0.0132771772335643
ENSMUSG00000064373	Selenop	1.11571461526294	6.06576165138067e-17
ENSMUSG00000065599	Mir23b	3.86542008224045	0.00369356304080622
ENSMUSG00000065999	Zfp985	-4.06449	6.32805559628032e-10
ENSMUSG00000066000	Zfp979	-2.61143	6.95836396076082e-14
ENSMUSG00000066180	Gm10155	-1.95584	0.00390675179314164
ENSMUSG00000066191	Anks6	-1.2496	1.58808599920958e-06
ENSMUSG00000066235	Pomgnt2	2.50559117816006	1.14191261479477e-11
ENSMUSG00000066270	NA	-2.46239	3.40465870610071e-05
ENSMUSG00000066315	Gm12918	-1.8161	6.06247968712199e-09
ENSMUSG00000066362	Rps13-ps1	-1.04989	0.00110373340490991
ENSMUSG00000066487	Gm5786	-4.04951	0.00326254504742418
ENSMUSG00000066538	Gm6254	-1.09416	7.95726709677768e-07
[truncated: 675 more rows]
