# Supplementary material for: IL7R remodels immunosuppression tumor microenvironment and promotes macrophage polarization by regulating NF-κB/CXCL1 axis in ovarian cancer
Source: Cell Death Dis. 2025 Dec 8;17(1):95. doi: 10.1038/s41419-025-08312-6 (PMC12830660; doi:10.1038/s41419-025-08312-6)
Supplement: Supplementary file 15 — Supplementary Table S5 [file 41419_2025_8312_MOESM15_ESM.xlsx]

## Sheet: Sheet1
Description	Gene	FC	Pvalue
Ephrin-B2	Efnb2	0.478068187226729	0.048364998766963
Collagen alpha-2(IV) chain	Col4a2	0.088128843610612	0.0480164203471324
Lactoylglutathione lyase	Glo1	0.502711981683302	0.0472778197026927
Insulin-like growth factor-binding protein 6	Igfbp6	0.431638608456243	0.0470028454409062
Cadherin-2	Cdh2	0.500281486063367	0.0466280496497393
EGF-containing fibulin-like extracellular matrix protein 2	Efemp2	0.394974833932885	0.0437514384239732
Trifunctional purine biosynthetic protein adenosine-3	Gart	0.370573590985211	0.0436251270437679
Heterogeneous nuclear ribonucleoprotein A3	Hnrnpa3	2.0459715879697	0.042999506276496
Proteasome subunit beta type-6	Psmb6	0.544505912704857	0.0422539273881587
Matrilin-4	Matn4	0.396480863232164	0.0414218378357701
Insulin-like growth factor-binding protein 4	Igfbp4	0.397557041353689	0.0414098135955489
Tubulin beta-1 chain	Tubb1	1.43189281505283	0.0409885547142477
Hydroxyacylglutathione hydrolase, mitochondrial	Hagh	0.437222393980521	0.0409095053258261
Arginase-1	Arg1	0.411762219112518	0.0401859454790317
4-hydroxyphenylpyruvate dioxygenase	Hpd	0.400777215355177	0.039881941082221
Sulfotransferase 1A1	Sult1a1	0.384808762571598	0.0395377843348105
ATP-binding cassette sub-family C member 3	Abcc3	1.71160268991111	0.0394767087451044
Cytosol aminopeptidase	Lap3	0.677441066267118	0.0388320043306788
Regucalcin	Rgn	0.386175376636092	0.0385864964935072
Glycerol-3-phosphate dehydrogenase 1-like protein	Gpd1l	0.394039921571485	0.0384983925499308
Homogentisate 1,2-dioxygenase	Hgd	0.360029287025092	0.0380434121243865
Protein-lysine 6-oxidase	Lox	0.388095574605288	0.0372164757804547
Nicotinate-nucleotide pyrophosphorylase [carboxylating]	Qprt	0.350735507473221	0.0359979967079124
Fructose-bisphosphate aldolase B	Aldob	0.503201901309682	0.0354522038573508
Latent-transforming growth factor beta-binding protein 4	Ltbp4	0.477185214430131	0.03425056230083
Delta-aminolevulinic acid dehydratase	Alad	0.459512397411836	0.0340306290138389
Glycerol-3-phosphate dehydrogenase [NAD(+)], cytoplasmic	Gpd1	0.65384496879736	0.0335948410761182
Betaine--homocysteine S-methyltransferase 1	Bhmt	0.400359745686187	0.0329131548048548
Mitochondrial 10-formyltetrahydrofolate dehydrogenase	Aldh1l2	0.511122246098008	0.028765428503928
Protein S100-A6	S100a6	0.434252752985965	0.0277960002480444
Dihydropyrimidine dehydrogenase [NADP(+)]	Dpyd	0.394453168887245	0.0257793950292845
Beta-glucuronidase	Gusb	1.82795043838486	0.0256053822007014
Thioredoxin domain-containing protein 17	Txndc17	0.404872209995441	0.0234892425294215
Complement C1s-1 subcomponent	C1s1	0.0537639404912355	0.0231604410909482
C-X-C motif chemokine 3	Cxcl3	0.292863492176171	0.0220132027656455
Transforming growth factor beta receptor type 3	Tgfbr3	0.486452471268547	0.0207785604707783
UTP--glucose-1-phosphate uridylyltransferase	Ugp2	0.479829427867676	0.0203601695666716
Complement C1r-A subcomponent	C1ra	0.399763532895107	0.0195774968435904
Insulin-like growth factor-binding protein 5	Igfbp5	0.343610677603348	0.0192483876768191
Neutrophil collagenase	Mmp8	0.217675265608813	0.0187368993926435
Cytosolic 10-formyltetrahydrofolate dehydrogenase	Aldh1l1	0.48572675911471	0.017699207470762
Procollagen C-endopeptidase enhancer 1	Pcolce	0.318853044742578	0.017472513669083
Neurogenic locus notch homolog protein 3	Notch3	0.533561472873655	0.0152551063935737
Tight junction protein ZO-1	Tjp1	2.32633612363455	0.0144012417733501
Carboxypeptidase E	Cpe	0.252237443133893	0.0140135301067894
Clusterin	Clu	0.309344782296694	0.0125532036557707
Ubiquitin thioesterase OTUB1	Otub1	2.95193441979702	0.0123022130052109
Peptidyl-prolyl cis-trans isomerase FKBP4	Fkbp4	0.329161790578972	0.0120107618586456
Growth-regulated alpha protein	Cxcl1	0.224452233460647	0.0103937427818079
F-actin-capping protein subunit alpha-1	Capza1	2.2314275079384	0.0100385979636166
Coatomer subunit zeta-1	Copz1	4.23155365408807	0.00955607372850369
Antileukoproteinase	Slpi	0.346928958796514	0.00939736025305313
Splicing factor 1	Sf1	2.15824468063118	0.00899513995431376
Fibulin-2	Fbln2	0.249984948796379	0.00895146998748961
Osteopontin	Spp1	0.187067520692066	0.00885649392655276
Olfactomedin-like protein 3	Olfml3	0.308498388715823	0.00837746942537454
Insulin-like growth factor-binding protein 7	Igfbp7	0.201987984273403	0.006036704963249
Mesothelin	Msln	0.164932913684659	0.00527455789004901
Plasminogen activator inhibitor 1	Serpine1	0.195878744712456	0.0049040879600877
NAD(P)H-hydrate epimerase	Naxe	0.465112038203923	0.00457615741859852
Serotransferrin	Tf	0.152464176687428	0.00436839535781912
C-X-C motif chemokine 2	Cxcl2	0.203178026106835	0.00404514084242823
Metalloproteinase inhibitor 1	Timp1	0.121455850120816	0.00265376566535949
Programmed cell death protein 5	Pdcd5	2.13274090107434	0.00205303710914932
Adipocyte enhancer-binding protein 1	Aebp1	0.206918481517841	0.000415508323116843
Bone morphogenetic protein 1	Bmp1	0.409331861118175	0.000261028285815504
